# Supplementary material for: Functional divergence of a global regulatory complex governing fungal filamentation
Source: PLoS Genet. 2019 Jan 7;15(1):e1007901. doi: 10.1371/journal.pgen.1007901 (PMC6336345; doi:10.1371/journal.pgen.1007901)
Supplement: S1 Table — List of targets bound by Mfg1 or Flo8 under basal conditions (30°C) or filament-inducing conditions (10% serum for one hour or 3 hours, 37°C). (XLSX) [file pgen.1007901.s012.xlsx]

## Sheet: Flo8-30
Flo8 30C 0h
Systematic Name	Peak intensity
orf19.1716	-3.879
orf19.7152	-2.735
orf19.7150	-2.694
orf19.2822	-2.607
orf19.6734	-2.561
orf19.7561	-2.48
orf19.6736	-2.398
orf19.3869	-2.363
orf19.2356	-2.209
orf19.1286	-1.844
orf19.6514	-1.789
orf19.3670	-1.761
orf19.3671	-1.761
orf19.3672	-1.761
orf19.2765	-1.736
orf19.2766	-1.736
orf19.868	-1.694
orf19.866	-1.578
orf19.7053	-1.553
orf19.2332	-1.506
orf19.2333	-1.506
orf19.3618	-1.462
orf19.1690	-1.442
orf19.4941	-1.402
orf19.4942	-1.402
orf19.2023	-1.332
orf19.4309	-1.294
orf19.4311	-1.294
orf19.740	-1.266
orf19.7084	-1.262
orf19.7085	-1.262
orf19.6387	-1.21
orf19.6390	-1.21
orf19.6391	-1.21
orf19.6392	-1.21
orf19.2724	-1.178
orf19.5604	-1.16
orf19.6798	-1.158
orf19.4980	-1.144
orf19.1961	-1.131
orf19.53	-1.107
orf19.54	-1.107
orf19.251	-1.102
orf19.4961	-1.1
orf19.6783	-1.09
orf19.3337	-1.078
orf19.3338	-1.078
orf19.1979	-1.055
orf19.1065	-1.053
orf19.5032	-1.048
orf19.4214	-1.041
orf19.4215	-1.041
orf19.450	-1.035
orf19.6817	-1.033
orf19.5854	-1.023
orf19.1691	-1.004
orf19.4056	-0.995
orf19.6586	-0.989
orf19.3430	-0.956
orf19.3431	-0.956
orf19.5992	-0.953
orf19.1105.3	-0.945
orf19.6608	-0.928
orf19.3984	-0.923
orf19.6983	-0.919
orf19.5960	-0.917
orf19.5994	-0.881
orf19.5079	-0.876
orf19.6813	-0.871
orf19.6814	-0.871
orf19.6816	-0.871
orf19.3997	-0.862
orf19.3010.1	-0.859
orf19.4952	-0.859
orf19.4818	-0.857
orf19.2876	-0.853
orf19.2877	-0.853
orf19.1868	-0.851
orf19.4167	-0.846
orf19.7374	-0.844
orf19.4390	-0.837
orf19.5908	-0.835
orf19.6715	-0.833
orf19.1778	-0.823
orf19.1779	-0.823
orf19.7151	-0.813
orf19.3369	-0.807
orf19.4555	-0.803
orf19.1193	-0.794
orf19.2013	-0.79
orf19.2014	-0.79
orf19.2892	-0.789
orf19.3861	-0.788
orf19.3862	-0.788
orf19.220	-0.777
orf19.2661	-0.777
orf19.1906	-0.776
orf19.1907	-0.776
orf19.2119	-0.776
orf19.2020	-0.769
orf19.4752	-0.76
orf19.1105.2	-0.75
orf19.3822	-0.75
orf19.920	-0.743
orf19.723	-0.74
orf19.4211	-0.736
orf19.3302	-0.726
orf19.3134	-0.722
orf19.1770	-0.718
orf19.4792	-0.701
orf19.5924	-0.698
orf19.3674	-0.691
orf19.3675	-0.691
orf19.3669	-0.69
orf19.5636	-0.69
orf19.2021	-0.687
orf19.4318	-0.672
orf19.6547	-0.67
orf19.6548	-0.67
orf19.5999	-0.668
orf19.6000	-0.668
orf19.3475	-0.649
orf19.2308	-0.648
orf19.4000	-0.647
orf19.822	-0.629
orf19.823	-0.629
orf19.4145	-0.622
orf19.4146	-0.622
orf19.474	-0.621
orf19.475	-0.621
orf19.255	-0.617
orf19.2451	-0.613
orf19.2452	-0.613
orf19.5612	-0.611
orf19.7539	-0.611
orf19.3156	-0.608
orf19.1958	-0.602
orf19.695	-0.594
orf19.4769	-0.593
orf19.3574	-0.59
orf19.3575	-0.59
orf19.2602	-0.582
orf19.4906	-0.576
orf19.1585	-0.575
orf19.5292	-0.573
orf19.2435	-0.559
orf19.4246	-0.559
orf19.3707	-0.558
orf19.4621	-0.558
orf19.4631	-0.557
orf19.473	-0.557
orf19.5437	-0.557
orf19.5438	-0.557
orf19.1048	-0.553
orf19.6470	-0.552
orf19.6472	-0.552
orf19.2849	-0.549
orf19.1358	-0.544
orf19.1486	-0.538
orf19.3794	-0.537
orf19.5289	-0.535
orf19.3448	-0.534
orf19.3649	-0.527
orf19.3651	-0.527
orf19.646	-0.527
orf19.4867	-0.523
orf19.4869	-0.523
orf19.2725	-0.522
orf19.4981	-0.521
orf19.395	-0.519
orf19.508	-0.515
orf19.2024	-0.513
orf19.5843	-0.513
orf19.3549	-0.509
orf19.3912	-0.509
orf19.787	-0.508
orf19.6031	-0.507
orf19.5334	-0.495
orf19.5335	-0.495
orf19.4320	-0.493
orf19.6937	-0.491
tH(GUG)3	-0.491
orf19.2652	-0.487
orf19.2653	-0.487
orf19.3803	-0.487
orf19.3171	-0.486
orf19.3968	-0.486
orf19.4940	-0.486
orf19.454	-0.484
orf19.4909.1	-0.483
orf19.6539	-0.483
orf19.6540	-0.483
orf19.4679	-0.48
tD(GUC)6	-0.48
orf19.5602	-0.479
orf19.5953	-0.477
tK(CUU)2	-0.477
orf19.7550	-0.474
tC(GCA)1	-0.474
tC(GCA)2	-0.474
orf19.2767	-0.471
orf19.7047	-0.469
tG(GCC)1	-0.464
orf19.1232	-0.463
orf19.5000	-0.463
orf19.7350	-0.46
orf19.2726	-0.459
orf19.7323	-0.456
orf19.1735	-0.453
orf19.1736	-0.453
orf19.1737	-0.453
tS(GCU)2	-0.453
orf19.4506	-0.452
orf19.6417	-0.452
orf19.6079	-0.451
orf19.6080	-0.451
orf19.1631	-0.448
orf19.2763	-0.448
orf19.3642	-0.448
orf19.5383	-0.448
orf19.6311	-0.448
orf19.6782	-0.447
orf19.7221	-0.447
orf19.3924	-0.446
orf19.657	-0.445
orf19.4041	-0.443
orf19.6713	-0.443
orf19.1944	-0.44
orf19.2994.1	-0.44
orf19.1189	-0.439
orf19.6008	-0.438
orf19.6996	-0.438
orf19.2825	-0.436
orf19.5785	-0.432
orf19.3690.2	-0.431
orf19.3691	-0.431
orf19.909	-0.429
orf19.1994	-0.428
orf19.1995	-0.428
orf19.3447	-0.427
orf19.3967	-0.426
orf19.4393	-0.424
orf19.5328	-0.424
orf19.3732	-0.422
orf19.5058	-0.422
orf19.6202	-0.422
orf19.7164	-0.422
orf19.7166	-0.422
orf19.827	-0.422
orf19.1064	-0.421
orf19.234	-0.42
orf19.688	-0.419
orf19.689	-0.419
orf19.1505	-0.418
orf19.3897	-0.418
orf19.1783	-0.417
orf19.396	-0.417
orf19.4900	-0.417
orf19.11	-0.414
orf19.1509	-0.414
orf19.3665	-0.414
orf19.3753	-0.414
orf19.734	-0.414
orf19.4376	-0.413
orf19.1277	-0.412
orf19.4907	-0.412
orf19.4908	-0.412
orf19.6784	-0.412
orf19.6785	-0.412
orf19.6786	-0.412
orf19.6818	-0.412
orf19.3802	-0.411
orf19.7436.1	-0.411
orf19.5818	-0.41
orf19.3325	-0.409
orf19.2495	-0.407
tN(GUU)1	-0.407
tT(AGU)1	-0.407
orf19.1240	-0.405
orf19.4754	-0.405
orf19.3414	-0.404
orf19.3746	-0.404
orf19.4290	-0.402
orf19.6458.1	-0.402
orf19.6459	-0.402

## Sheet: Flo8-1h
Flo8 37C 1h serum
Systematic Name	Peak intensity
orf19.1716	-2.922
orf19.2822	-2.379
orf19.2823	-2.102
orf19.2724	-2.001
orf19.7561	-1.956
orf19.6734	-1.89
orf19.4056	-1.879
orf19.6736	-1.865
orf19.2356	-1.698
orf19.7152	-1.526
orf19.7150	-1.525
orf19.7054	-1.411
orf19.1065	-1.321
orf19.822	-1.309
orf19.6812	-1.29
orf19.6813	-1.29
orf19.4980	-1.234
orf19.4309	-1.232
orf19.4311	-1.232
orf19.1961	-1.175
orf19.3670	-1.164
orf19.3671	-1.164
orf19.3672	-1.164
orf19.6387	-1.087
orf19.6390	-1.087
orf19.6391	-1.087
orf19.6392	-1.087
orf19.5992	-1.065
orf19.7084	-1.059
orf19.7085	-1.059
orf19.251	-1.032
orf19.2765	-1.026
orf19.4941	-1.023
orf19.4942	-1.023
orf19.1979	-1.018
orf19.3869	-0.941
orf19.2725	-0.935
tG(GCC)6	-0.914
orf19.3999	-0.904
orf19.4961	-0.895
orf19.3861	-0.869
orf19.3429	-0.85
orf19.75	-0.831
orf19.3213	-0.817
orf19.7550	-0.798
orf19.5065	-0.795
orf19.6798	-0.795
orf19.6908	-0.795
orf19.6803	-0.789
tY(GUA)3	-0.789
orf19.1300	-0.788
RDN5	-0.788
orf19.7023	-0.779
orf19.6783	-0.776
orf19.4697	-0.775
orf19.6358	-0.773
orf19.2832	-0.766
orf19.740	-0.76
orf19.6817	-0.759
orf19.1770	-0.756
orf19.5275	-0.756
orf19.5277	-0.756
orf19.5854	-0.756
orf19.1334	-0.75
tS(AGA)2	-0.75
orf19.1797	-0.748
orf19.4214	-0.745
orf19.4215	-0.745
orf19.2435	-0.744
orf19.1233	-0.743
orf19.7043	-0.741
orf19.1212	-0.734
orf19.1802	-0.731
orf19.6035	-0.73
orf19.2766	-0.728
orf19.4641	-0.727
orf19.5604	-0.724
orf19.1286	-0.723
orf19.2332	-0.719
orf19.2333	-0.719
orf19.168	-0.717
orf19.4406	-0.712
orf19.1717	-0.703
orf19.4066	-0.703
orf19.2730	-0.7
orf19.7323	-0.698
orf19.7324	-0.698
orf19.145	-0.697
orf19.6357	-0.691
orf19.6360	-0.691
orf19.6972	-0.688
orf19.7374	-0.688
orf19.776	-0.688
orf19.728	-0.686
orf19.3448	-0.677
orf19.5844	-0.677
tC(GCA)1	-0.677
tC(GCA)2	-0.677
orf19.7400	-0.676
orf19.645.1	-0.675
orf19.6608	-0.675
tH(GUG)1	-0.675
orf19.1492	-0.668
orf19.2927	-0.667
orf19.6805	-0.664
orf19.7032	-0.66
orf19.7033	-0.66
orf19.51	-0.658
orf19.3623	-0.656
orf19.1301	-0.648
orf19.1303	-0.648
orf19.5500	-0.647
orf19.5908	-0.647
orf19.2360	-0.645
orf19.2661	-0.645
orf19.3071	-0.645
orf19.2684	-0.644
orf19.2895	-0.643
orf19.7196	-0.636
orf19.1756	-0.635
orf19.5026	-0.635
orf19.7371	-0.635
orf19.7345	-0.634
orf19.4435	-0.632
orf19.4436	-0.632
orf19.1005	-0.631
orf19.4630	-0.629
orf19.6586	-0.629
orf19.6261	-0.626
orf19.469	-0.625
orf19.3691	-0.622
orf19.4593	-0.622
orf19.3369	-0.62
orf19.5243	-0.616
orf19.4750	-0.614
orf19.6861	-0.614
orf19.4390	-0.613
orf19.6610	-0.611
orf19.3669	-0.61
orf19.3043	-0.608
tN(GUU)3	-0.608
orf19.1778	-0.607
orf19.1779	-0.607
orf19.4952	-0.607
orf19.255	-0.606
orf19.7552	-0.606
orf19.7554	-0.606
orf19.756	-0.6
orf19.2442	-0.595
orf19.823	-0.595
orf19.3445	-0.59
orf19.1525	-0.588
orf19.3435	-0.586
orf19.50	-0.585
tI(AAU)3	-0.584
orf19.3695	-0.583
orf19.4962	-0.582
orf19.4964	-0.582
orf19.5069	-0.582
orf19.6340	-0.579
orf19.1282	-0.578
orf19.1283	-0.578
orf19.6316.4	-0.578
orf19.2013	-0.577
orf19.2014	-0.577
orf19.7341	-0.575
orf19.114	-0.574
orf19.117	-0.574
orf19.3219	-0.572
orf19.853	-0.572
tE(CUC)1	-0.572
orf19.4433	-0.568
orf19.646	-0.568
orf19.7053	-0.568
orf19.3712	-0.567
orf19.2459	-0.566
orf19.6678	-0.565
orf19.6782	-0.565
orf19.3151	-0.564
orf19.1105.2	-0.562
orf19.1105.3	-0.562
orf19.2763	-0.561
orf19.1690	-0.56
orf19.2831	-0.56
orf19.7589	-0.559
tG(GCC)1	-0.559
orf19.2906	-0.557
orf19.612	-0.557
orf19.696	-0.557
CEN3	-0.556
orf19.2813	-0.556
orf19.121	-0.555
orf19.122	-0.555
orf19.3752	-0.555
orf19.3622	-0.552
orf19.2652	-0.551
orf19.2653	-0.551
orf19.1207	-0.548
orf19.4761	-0.548
orf19.787	-0.548
orf19.921	-0.548
orf19.1214	-0.545
orf19.1215	-0.545
orf19.396	-0.545
orf19.2941	-0.543
orf19.5046	-0.543
orf19.7596	-0.542
orf19.4519	-0.541
orf19.3888.2	-0.54
orf19.3301	-0.539
orf19.6777	-0.537
orf19.7036	-0.537
orf19.4432	-0.536
orf19.1082.1	-0.533
orf19.1841	-0.533
orf19.3261	-0.533
orf19.834	-0.533
orf19.1742	-0.529
orf19.2445	-0.529
orf19.2446	-0.529
orf19.3629	-0.528
orf19.2001	-0.526
orf19.2514	-0.525
orf19.2892	-0.525
orf19.6715	-0.525
orf19.3674	-0.524
orf19.3675	-0.524
orf19.4325	-0.524
orf19.2876	-0.523
orf19.3631	-0.523
orf19.6630	-0.523
tP(UGG)4	-0.523
tP(UGG)5	-0.523
orf19.5032	-0.522
orf19.3822	-0.52
orf19.4466	-0.52
orf19.4468	-0.52
orf19.4818	-0.519
orf19.6514	-0.519
orf19.832	-0.517
orf19.4357	-0.516
orf19.465	-0.516
orf19.2810	-0.515
orf19.6556	-0.514
orf19.1553	-0.513
orf19.6713	-0.513
orf19.848	-0.512
tF(GAA)2	-0.512
tR(UCU)2	-0.512
orf19.5711	-0.509
orf19.1792	-0.508
orf19.2460	-0.508
tN(GUU)4	-0.508
orf19.1791	-0.507
orf19.3456	-0.507
orf19.2165	-0.506
orf19.2167	-0.506
orf19.2651	-0.506
orf19.3624	-0.503
orf19.3719	-0.503
orf19.1189	-0.502
orf19.2227	-0.5
orf19.446.2	-0.5
orf19.4753	-0.499
orf19.6550	-0.498
orf19.6551.1	-0.498
orf19.4355	-0.497
orf19.4356	-0.497
orf19.3707	-0.496
orf19.4381	-0.495
orf19.5636	-0.495
tD(GUC)7	-0.495
orf19.2219	-0.492
orf19.6555	-0.491
tV(UAC)1	-0.491
orf19.4772	-0.49
orf19.1691	-0.489
orf19.1963	-0.487
orf19.3573	-0.487
orf19.3690.2	-0.487
orf19.5039	-0.487
tR(CCG)1	-0.487
orf19.3210	-0.486
orf19.479.2	-0.486
orf19.2829	-0.485
orf19.198	-0.484
orf19.6873	-0.484
orf19.6873.1	-0.484
orf19.1504	-0.48
orf19.2429	-0.48
orf19.2430	-0.48
orf19.4511	-0.48
orf19.5381	-0.48
orf19.6898	-0.48
orf19.6788	-0.479
orf19.4863	-0.478
orf19.7202	-0.478
orf19.2368	-0.477
orf19.1227	-0.476
orf19.1531	-0.476
orf19.1491	-0.474
orf19.4167	-0.474
orf19.1782	-0.473
orf19.1062	-0.472
orf19.6023	-0.472
orf19.3968	-0.471
orf19.7151	-0.471
orf19.1960	-0.47
orf19.4340.1	-0.469
orf19.6276	-0.469
orf19.1032	-0.468
orf19.1033	-0.468
orf19.2885	-0.468
orf19.6021	-0.468
orf19.1314	-0.467
orf19.4670	-0.467
tQ(UUG)1	-0.467
orf19.1534	-0.466
orf19.3697	-0.466
orf19.1287	-0.462
orf19.3209	-0.462
orf19.1609	-0.461
orf19.1611	-0.461
orf19.3436	-0.46
orf19.2124	-0.459
orf19.2127	-0.459
orf19.4763	-0.459
orf19.6802	-0.459
orf19.4948	-0.455
orf19.4949	-0.455
orf19.2007	-0.454
orf19.6345	-0.454
orf19.6347	-0.454
tW(CCA)1	-0.454
orf19.3482	-0.452
orf19.7349	-0.452
orf19.2639	-0.451
orf19.2842	-0.451
orf19.4963	-0.451
tE(UUC)5	-0.451
orf19.5299	-0.45
orf19.7049	-0.449
orf19.76	-0.446
CEN6	-0.445
orf19.5498	-0.444
orf19.5924	-0.444
orf19.6274	-0.444
orf19.1311	-0.443
tD(GUC)2	-0.443
tD(GUC)3	-0.443
tD(GUC)4	-0.443
orf19.7035	-0.441
orf19.7037	-0.441
orf19.5170	-0.44
orf19.5171	-0.44
orf19.7331	-0.44
orf19.1296	-0.439
orf19.1804	-0.439
orf19.2767	-0.437
orf19.610	-0.437
orf19.720	-0.436
orf19.6920	-0.435
tK(UUU)3	-0.434
tK(UUU)4	-0.434
tK(UUU)5	-0.434
orf19.2972	-0.429
orf19.4689	-0.427
orf19.5751	-0.427
orf19.3577	-0.426
orf19.6917	-0.426
orf19.1367	-0.424
orf19.4966	-0.423
orf19.1040	-0.422
orf19.6200	-0.422
orf19.3318	-0.421
orf19.3320	-0.421
orf19.3321	-0.421
orf19.6027	-0.421
orf19.6547	-0.421
orf19.6548	-0.421
orf19.3360	-0.42
orf19.4211	-0.42
orf19.4621	-0.42
orf19.7222	-0.42
orf19.7223	-0.42
orf19.74	-0.42
orf19.7441	-0.42
orf19.1666	-0.419
orf19.236	-0.419
orf19.7041	-0.419
orf19.6607	-0.418
orf19.721	-0.418
orf19.1768	-0.417
orf19.6020	-0.417
orf19.1533	-0.416
orf19.3686	-0.416
orf19.3688	-0.416
orf19.698	-0.416
orf19.699	-0.416
orf19.843	-0.416
orf19.7489	-0.415
orf19.836.1	-0.415
orf19.4280	-0.414
orf19.4674.1	-0.414
orf19.2828	-0.413
orf19.3283	-0.413
orf19.929	-0.413
tT(AGU)3	-0.413
orf19.3689	-0.412
orf19.7483	-0.412
orf19.2903	-0.411
orf19.2905	-0.411
orf19.4751	-0.411
orf19.3156	-0.407
orf19.1543	-0.406
orf19.2210	-0.406
orf19.1735	-0.405
orf19.1736	-0.405
orf19.2820	-0.405
orf19.3571	-0.405
orf19.3572.3	-0.405
orf19.936	-0.405
orf19.937	-0.405
tS(GCU)1	-0.405
tS(GCU)2	-0.405
orf19.3649	-0.403
orf19.3476	-0.402
orf19.4479	-0.402
orf19.576	-0.402
orf19.2938	-0.401
orf19.2940	-0.401
orf19.5042	-0.401
orf19.6986	-0.401
orf19.900	-0.401
tV(AAC)5	-0.401
tV(AAC)6	-0.401

## Sheet: Flo8-3h
Flo8 37C 3h serum
Systematic Name	Peak intensity
orf19.4026	-3.825
orf19.450	-2.515
orf19.5626	-2.31
orf19.2005	-2.303
orf19.5114	-2.21
orf19.3302	-2.176
orf19.4450.1	-2.166
orf19.4451	-2.166
orf19.1352	-2.123
orf19.1353	-2.123
orf19.1354	-2.123
orf19.5960	-2.116
orf19.35	-2.092
orf19.740	-2.058
orf19.7053	-2.055
orf19.3171	-2.049
orf19.670.2	-2.033
orf19.671	-2.033
orf19.1826	-2.011
orf19.4941	-2.011
orf19.4942	-2.011
orf19.3670	-1.9
orf19.3671	-1.9
orf19.3672	-1.9
orf19.4527	-1.887
orf19.2765	-1.878
orf19.2766	-1.878
orf19.3997	-1.876
orf19.4961	-1.867
orf19.3669	-1.767
orf19.3674	-1.757
orf19.3675	-1.757
orf19.7566	-1.749
orf19.6687	-1.722
orf19.7247	-1.703
orf19.7250	-1.703
orf19.2107.1	-1.698
orf19.2108	-1.698
orf19.449	-1.679
orf19.1362	-1.661
orf19.1363	-1.661
orf19.6736	-1.619
orf19.5118	-1.592
orf19.6734	-1.575
orf19.84	-1.575
orf19.951	-1.56
orf19.1785	-1.538
orf19.920	-1.49
orf19.2020	-1.486
orf19.1105.2	-1.472
orf19.1105.3	-1.472
orf19.2192	-1.421
orf19.3476	-1.397
orf19.3360	-1.391
orf19.1187	-1.388
orf19.6514	-1.383
orf19.5282	-1.339
orf19.4393	-1.33
orf19.6798	-1.316
orf19.6578	-1.288
orf19.1193	-1.269
orf19.5079	-1.255
orf19.2023	-1.22
orf19.2024	-1.22
orf19.3413	-1.198
orf19.3414	-1.198
orf19.347	-1.198
orf19.7084	-1.189
orf19.7085	-1.189
orf19.1486	-1.165
orf19.5117	-1.163
orf19.6659	-1.155
orf19.1769	-1.15
orf19.1770	-1.15
orf19.6813	-1.142
orf19.6814	-1.142
orf19.6816	-1.142
orf19.5999	-1.135
orf19.6000	-1.135
orf19.7313	-1.114
orf19.7314	-1.114
orf19.2661	-1.107
orf19.4887	-1.101
orf19.4888	-1.101
orf19.4952	-1.101
orf19.4907	-1.1
orf19.4908	-1.1
orf19.2169	-1.097
orf19.2170	-1.097
orf19.7342	-1.087
orf19.7021	-1.083
orf19.7022	-1.083
orf19.4792	-1.08
orf19.5288	-1.074
orf19.822	-1.06
orf19.823	-1.06
orf19.6608	-1.046
orf19.2608	-1.039
orf19.5854	-1.039
orf19.6539	-1.039
orf19.6540	-1.039
tL(AAG)1	-1.039
orf19.4679	-1.031
tD(GUC)6	-1.031
orf19.2876	-1.009
orf19.2877	-1.009
orf19.1277	-1.006
orf19.4657	-0.977
orf19.2013	-0.969
orf19.2014	-0.969
orf19.6165	-0.961
orf19.147	-0.955
orf19.149	-0.955
orf19.150	-0.955
orf19.4980	-0.952
orf19.1906	-0.949
orf19.1907	-0.949
orf19.2119	-0.949
orf19.5058	-0.947
orf19.6547	-0.946
orf19.6548	-0.946
orf19.4445	-0.943
orf19.4446	-0.943
orf19.913.2	-0.943
orf19.918	-0.943
orf19.4997	-0.934
orf19.2620	-0.933
orf19.2621	-0.933
orf19.6116	-0.933
orf19.1357	-0.932
orf19.2943.5	-0.929
orf19.4531	-0.924
orf19.3733	-0.918
orf19.3734	-0.918
orf19.6311	-0.917
orf19.3352	-0.91
orf19.4998	-0.91
orf19.5634	-0.893
orf19.5636	-0.893
orf19.7561	-0.887
orf19.2803	-0.885
orf19.3712	-0.878
orf19.3713	-0.878
orf19.4309	-0.876
orf19.4311	-0.876
orf19.4631	-0.875
orf19.2959.1	-0.874
orf19.2960	-0.874
orf19.5289	-0.873
orf19.5975	-0.867
orf19.1979	-0.865
orf19.4867	-0.865
orf19.4869	-0.865
orf19.111	-0.86
orf19.3475	-0.86
orf19.6928	-0.86
orf19.7030	-0.859
orf19.4885	-0.857
orf19.6586	-0.843
orf19.2767	-0.836
orf19.3586	-0.834
orf19.3589	-0.834
orf19.6983	-0.833
orf19.215	-0.832
orf19.216	-0.832
orf19.7152	-0.825
orf19.1690	-0.818
orf19.4342	-0.818
orf19.92	-0.817
orf19.93	-0.817
orf19.5760	-0.808
orf19.5741	-0.806
orf19.1830	-0.805
orf19.6852	-0.801
orf19.4390	-0.8
orf19.1526	-0.799
orf19.4347	-0.797
orf19.5328	-0.797
orf19.5334	-0.797
orf19.5335	-0.797
orf19.4833	-0.795
orf19.3861	-0.792
orf19.3862	-0.792
orf19.1069	-0.788
orf19.3038	-0.788
orf19.4752	-0.786
orf19.11	-0.785
orf19.734	-0.785
orf19.3981	-0.781
orf19.5962	-0.776
orf19.5963	-0.776
orf19.1760	-0.775
orf19.882	-0.775
orf19.7323	-0.774
orf19.3707	-0.766
orf19.4900	-0.766
orf19.6771	-0.765
orf19.6773	-0.765
orf19.1720	-0.764
orf19.1721	-0.764
orf19.6118	-0.762
orf19.6119	-0.762
orf19.3822	-0.761
orf19.53	-0.754
orf19.54	-0.754
orf19.6881	-0.754
orf19.6882	-0.754
orf19.3984	-0.749
orf19.3934	-0.747
orf19.3935	-0.747
orf19.3936	-0.747
orf19.6601.1	-0.743
orf19.868	-0.741
orf19.6402	-0.739
orf19.3526	-0.738
orf19.5348	-0.734
orf19.4273	-0.733
orf19.4274	-0.733
orf19.5308	-0.733
orf19.2296	-0.73
orf19.3010.1	-0.727
orf19.7077	-0.727
orf19.7078	-0.727
orf19.7079	-0.727
orf19.7480	-0.727
orf19.7481	-0.727
orf19.6387	-0.726
orf19.6391	-0.726
orf19.5520	-0.725
orf19.5521	-0.725
orf19.4632	-0.722
orf19.334	-0.717
orf19.4012	-0.715
orf19.698	-0.715
orf19.699	-0.715
orf19.395	-0.714
orf19.396	-0.714
orf19.3967	-0.713
orf19.5551	-0.713
orf19.4936	-0.712
orf19.7341	-0.708
orf19.986	-0.708
tD(GUC)7	-0.708
orf19.1224	-0.707
orf19.460	-0.707
orf19.6621	-0.707
orf19.3869	-0.705
orf19.1439	-0.701
orf19.7024	-0.701
orf19.7025	-0.701
orf19.2003	-0.7
orf19.4148	-0.698
orf19.4149.1	-0.698
orf19.6310	-0.697
orf19.2332	-0.695
orf19.2333	-0.695
orf19.2173	-0.692
orf19.6385	-0.692
orf19.6408	-0.691
orf19.1106	-0.689
orf19.4616	-0.689
orf19.4617	-0.689
orf19.4618	-0.689
orf19.2398	-0.688
orf19.675	-0.686
orf19.7282	-0.684
orf19.1042	-0.683
orf19.1043	-0.683
orf19.3714	-0.683
orf19.7444	-0.683
orf19.7445	-0.683
orf19.1896	-0.681
orf19.3690.2	-0.679
orf19.3691	-0.679
orf19.5005	-0.679
tR(CCG)1	-0.679
orf19.7042	-0.678
orf19.7043	-0.678
orf19.1961	-0.676
orf19.909	-0.676
orf19.5953	-0.673
tK(CUU)2	-0.673
orf19.5805	-0.671
tH(GUG)3	-0.665
orf19.866	-0.664
orf19.5911	-0.661
orf19.5912	-0.661
orf19.4279	-0.66
orf19.4280	-0.66
orf19.4698	-0.658
orf19.1279	-0.657
orf19.1280	-0.657
orf19.1281	-0.657
orf19.3041	-0.657
orf19.6229	-0.657
orf19.5000	-0.653
orf19.5383	-0.651
orf19.4672	-0.65
orf19.7068	-0.646
orf19.7069	-0.646
orf19.791	-0.644
orf19.251	-0.643
orf19.3149	-0.643
orf19.2825	-0.642
orf19.5307	-0.642
orf19.3195	-0.641
orf19.1065	-0.64
orf19.3048	-0.638
orf19.6842	-0.638
orf19.6843	-0.638
orf19.695	-0.638
orf19.1534	-0.634
orf19.1664	-0.633
orf19.5032	-0.628
orf19.6146	-0.628
orf19.4737	-0.627
orf19.6937	-0.625
orf19.1778	-0.623
orf19.1779	-0.623
orf19.1944	-0.623
orf19.1585	-0.622
orf19.3547	-0.622
orf19.3548.1	-0.622
orf19.3549	-0.622
orf19.5225.2	-0.622
orf19.2458	-0.62
orf19.4304	-0.619
orf19.4305.1	-0.619
orf19.3646	-0.616
orf19.4909.1	-0.615
tG(GCC)3	-0.615
orf19.6276	-0.614
orf19.4940	-0.613
orf19.3426	-0.611
orf19.4199	-0.611
orf19.4201	-0.611
orf19.606	-0.611
orf19.607	-0.611
orf19.7514	-0.609
orf19.2645	-0.608
orf19.2646	-0.608
orf19.5389	-0.607
tK(UUU)2	-0.607
orf19.399	-0.605
orf19.6715	-0.605
orf19.1152	-0.604
orf19.7227	-0.604
orf19.7228	-0.604
orf19.48	-0.603
orf19.407	-0.601
orf19.409	-0.601
orf19.4720	-0.601
orf19.4721	-0.601
orf19.6529	-0.601
orf19.6530	-0.601
orf19.5866	-0.6
orf19.5867	-0.6
orf19.1861	-0.598
orf19.1862	-0.598
orf19.3264	-0.598
orf19.4318	-0.595
orf19.6688	-0.595
orf19.7468	-0.594
orf19.7469	-0.594
orf19.1358	-0.59
orf19.2655	-0.59
tK(UUU)4	-0.59
tK(UUU)5	-0.59
orf19.1675	-0.587
orf19.1676	-0.587
orf19.3554	-0.587
orf19.2356	-0.586
orf19.4769	-0.586
orf19.6211	-0.585
orf19.220	-0.584
orf19.3649	-0.583
orf19.3651	-0.583
orf19.6536	-0.583
orf19.6844	-0.583
orf19.1743	-0.582
orf19.5280	-0.581
orf19.7279	-0.581
orf19.7281	-0.581
orf19.2018.1	-0.58
orf19.2019	-0.58
orf19.7539	-0.58
orf19.7539.1	-0.58
orf19.4623.3	-0.577
orf19.4624	-0.577
orf19.900	-0.577
orf19.903	-0.577
orf19.1613	-0.575
orf19.2652	-0.573
orf19.2653	-0.573
orf19.5964	-0.573
orf19.7374	-0.573
orf19.1050	-0.571
orf19.1051	-0.571
orf19.1052	-0.571
orf19.90	-0.571
orf19.7497	-0.568
orf19.7498	-0.568
orf19.2699	-0.565
orf19.2701	-0.565
orf19.938	-0.565
orf19.1727	-0.563
orf19.3668	-0.56
orf19.5017	-0.56
orf19.5019	-0.56
orf19.1700	-0.559
orf19.1701	-0.559
orf19.3391	-0.557
orf19.3392	-0.557
orf19.7239	-0.557
orf19.1375	-0.555
orf19.6085	-0.551
orf19.4506	-0.549
orf19.1735	-0.547
orf19.1736	-0.547
orf19.1737	-0.547
orf19.3181.1	-0.547
orf19.3182	-0.547
orf19.3184	-0.547
orf19.4214	-0.547
orf19.4215	-0.547
tS(GCU)2	-0.547
orf19.1989	-0.546
orf19.2809	-0.545
orf19.5045	-0.545
tE(UUC)6	-0.545
orf19.3474	-0.544
orf19.3888	-0.544
orf19.5031	-0.544
orf19.2942	-0.541
orf19.6470	-0.541
orf19.6472	-0.541
orf19.6763	-0.541
orf19.744	-0.539
tR(CCU)1	-0.539
orf19.6126	-0.538
orf19.6127	-0.538
orf19.3912	-0.536
orf19.4471	-0.535
orf19.4472	-0.535
orf19.4473	-0.535
orf19.3732	-0.534
orf19.4643	-0.534
orf19.657	-0.533
orf19.6643	-0.53
orf19.6645	-0.53
orf19.4081	-0.529
orf19.4082	-0.529
orf19.6791	-0.527
orf19.542	-0.526
orf19.2444	-0.525
orf19.5338	-0.525
orf19.5339	-0.525
tV(CAC)1	-0.523
orf19.5094	-0.522
orf19.5994	-0.522
orf19.6071	-0.522
orf19.6784	-0.522
orf19.6785	-0.522
orf19.6786	-0.522
orf19.873.1	-0.521
orf19.874	-0.521
orf19.3604	-0.519
orf19.3605	-0.519
orf19.3606	-0.519
orf19.6920	-0.518
orf19.5585	-0.517
orf19.5906	-0.517
orf19.3448	-0.516
orf19.7164	-0.516
orf19.7166	-0.516
orf19.4444	-0.515
orf19.5605	-0.515
orf19.2593	-0.514
orf19.2594	-0.514
orf19.4488	-0.513
orf19.6489	-0.513
orf19.6491	-0.513
orf19.6492	-0.513
orf19.1089	-0.512
orf19.4255	-0.512
orf19.6639	-0.512
orf19.3415	-0.511
orf19.5788	-0.511
orf19.5789	-0.511
orf19.581	-0.511
orf19.2436	-0.51
orf19.2822	-0.51
orf19.5806	-0.51
orf19.6853	-0.51
orf19.6854	-0.51
orf19.842	-0.51
orf19.843	-0.51
orf19.1658	-0.509
orf19.2495	-0.509
orf19.4660	-0.509
tN(GUU)1	-0.509
tN(GUU)2	-0.509
tT(AGU)1	-0.509
orf19.978	-0.508
orf19.5976	-0.507
orf19.7503	-0.507
orf19.7504	-0.507
orf19.2308	-0.506
orf19.1852	-0.504
orf19.1853	-0.504
orf19.1854	-0.504
orf19.3758	-0.504
orf19.3759	-0.504
orf19.5177	-0.504
orf19.5178	-0.504
orf19.5844	-0.504
orf19.5845	-0.504
tC(GCA)2	-0.504
orf19.1288	-0.503
orf19.4625	-0.503
orf19.6804	-0.503
tC(GCA)1	-0.503
tY(GUA)3	-0.503
orf19.6598	-0.502
orf19.6600	-0.502
tN(GUU)4	-0.502
orf19.3148	-0.501
orf19.4308	-0.501
orf19.4783	-0.501
orf19.4784	-0.501
orf19.1617	-0.5
orf19.1618	-0.5
orf19.4475	-0.5
orf19.4857	-0.5
orf19.4858	-0.5
orf19.3968	-0.498
orf19.4967	-0.498
orf19.745	-0.497
orf19.7499	-0.497
orf19.3314	-0.496
orf19.3315	-0.496
orf19.3983	-0.496
orf19.1868	-0.495
orf19.6817	-0.494
orf19.6003	-0.493
orf19.6445	-0.493
orf19.6447	-0.493
orf19.6448	-0.493
orf19.6031	-0.492
orf19.846	-0.492
orf19.2531	-0.49
orf19.3014	-0.49
orf19.3321	-0.49
orf19.930	-0.49
tL(UAA)2	-0.49
orf19.6114	-0.488
tF(GAA)4	-0.488
tV(UAC)1	-0.488
orf19.655	-0.487
orf19.4450	-0.486
orf19.3719	-0.485
orf19.5576	-0.485
orf19.5578	-0.485
orf19.6160	-0.485
orf19.6163	-0.485
orf19.2397.3	-0.483
orf19.1027	-0.482
orf19.4077	-0.482
orf19.7655	-0.482
orf19.815	-0.482
orf19.203	-0.481
orf19.2329.1	-0.481
orf19.2330	-0.481
orf19.2331	-0.481
orf19.3422	-0.481
orf19.3893	-0.481
orf19.3930	-0.481
orf19.3931	-0.481
orf19.1536	-0.48
orf19.5131	-0.48
orf19.1495	-0.479
orf19.1767	-0.479
orf19.3278	-0.478
orf19.3618	-0.478
orf19.3856	-0.478
orf19.6196	-0.478
orf19.6197	-0.478
orf19.3439	-0.477
orf19.5908	-0.477
orf19.1240	-0.476
orf19.2726	-0.475
orf19.4976	-0.475
orf19.4979	-0.475
orf19.6882.1	-0.475
tG(GCC)1	-0.475
orf19.4701	-0.474
orf19.4702	-0.474
orf19.4703	-0.474
orf19.5292	-0.474
orf19.1064	-0.473
orf19.1659	-0.473
orf19.1661	-0.473
orf19.3441	-0.473
tK(UUU)1	-0.473
orf19.5653	-0.471
orf19.6745	-0.471
orf19.1225	-0.47
orf19.6079	-0.47
orf19.6080	-0.47
orf19.646	-0.47
orf19.3334	-0.469
orf19.3335	-0.469
orf19.3430	-0.469
orf19.3431	-0.469
orf19.4118	-0.469
orf19.6456	-0.469
orf19.7002	-0.469
orf19.7347	-0.469
orf19.3683	-0.468
orf19.3684	-0.468
orf19.6553	-0.468
orf19.6554	-0.468
orf19.515	-0.467
orf19.717	-0.467
orf19.921	-0.467
tK(CUU)1	-0.467
orf19.1994	-0.466
orf19.6321	-0.466
orf19.3009	-0.465
orf19.5630	-0.465
orf19.2117	-0.464
orf19.2892	-0.464
orf19.1078	-0.463
orf19.1356	-0.462
orf19.3686	-0.462
orf19.5070	-0.462
orf19.4465	-0.461
orf19.6496	-0.461
orf19.1334	-0.46
orf19.2046	-0.459
orf19.2047	-0.459
orf19.2048	-0.459
orf19.5539	-0.459
orf19.5604	-0.459
orf19.723	-0.458
orf19.1059	-0.457
orf19.1060	-0.457
orf19.1061	-0.457
orf19.2665	-0.457
orf19.3428	-0.457
orf19.6605	-0.457
orf19.968	-0.457
orf19.4699	-0.456
orf19.5416	-0.456
orf19.5417	-0.456
orf19.6287	-0.456
orf19.6288	-0.456
orf19.2903	-0.455
orf19.2905	-0.455
orf19.5217	-0.455
orf19.778	-0.455
orf19.1066	-0.454
orf19.1067	-0.454
orf19.3899	-0.454
orf19.5757	-0.454
orf19.5758	-0.454
tA(AGC)7	-0.454
orf19.1253	-0.453
orf19.3765	-0.453
orf19.6792	-0.453
orf19.6793	-0.453
tW(CCA)1	-0.453
orf19.1433	-0.452
orf19.1434	-0.452
orf19.4080	-0.452
orf19.4759	-0.452
orf19.5113	-0.452
orf19.5447	-0.452
orf19.5449	-0.452
orf19.6597	-0.452
orf19.250	-0.451
orf19.3263	-0.451
orf19.4649	-0.451
orf19.5021	-0.451
orf19.5022	-0.451
orf19.5037	-0.451
orf19.5038	-0.451
orf19.7527	-0.451
orf19.7529	-0.451
orf19.88	-0.451
orf19.89	-0.451
orf19.3133	-0.45
orf19.5112	-0.45
orf19.6227	-0.45
orf19.1210	-0.449
orf19.1665	-0.449
orf19.6285	-0.449
orf19.6286	-0.449
orf19.2842	-0.448
orf19.4405	-0.448
orf19.7029	-0.448
orf19.2435	-0.447
orf19.2501	-0.447
orf19.3340	-0.447
orf19.6348	-0.447
orf19.794	-0.447
orf19.272	-0.446
orf19.3574	-0.446
orf19.3575	-0.446
orf19.4540	-0.446
orf19.7547	-0.446
orf19.7548	-0.446
orf19.2650	-0.445
orf19.3505	-0.445
orf19.550	-0.445
orf19.551	-0.445
orf19.7017	-0.445
orf19.7451	-0.445
RDN18	-0.444
orf19.2336	-0.443
orf19.2337	-0.443
orf19.3215	-0.443
orf19.7392	-0.443
orf19.260	-0.442
orf19.1607	-0.441
orf19.2538	-0.441
orf19.2934	-0.441
orf19.2935	-0.441
orf19.4145	-0.44
orf19.4146	-0.44
orf19.5241	-0.44
orf19.6047	-0.44
orf19.6049	-0.44
orf19.3000	-0.439
orf19.3001	-0.439
orf19.3002	-0.439
orf19.1435	-0.438
orf19.1505	-0.438
orf19.1996	-0.438
orf19.2672	-0.438
orf19.6783	-0.438
orf19.6873	-0.438
orf19.6873.1	-0.438
orf19.2530	-0.437
orf19.4754	-0.437
orf19.1195	-0.436
orf19.1196	-0.436
orf19.2724	-0.436
orf19.339	-0.436
orf19.3753	-0.436
orf19.3682	-0.435
orf19.1797	-0.434
orf19.2970	-0.434
orf19.3617	-0.434
orf19.3962	-0.434
orf19.3963	-0.434
orf19.3964	-0.434
orf19.4906	-0.432
orf19.7296	-0.432
orf19.2725	-0.431
orf19.2838	-0.431
orf19.2839	-0.431
orf19.3442	-0.431
orf19.5169	-0.431
orf19.5654	-0.431
orf19.5808	-0.431
orf19.6169	-0.431
orf19.7251	-0.431
orf19.7252	-0.431
orf19.4591	-0.43
orf19.4592	-0.43
orf19.5754	-0.43
orf19.7675	-0.43
orf19.7676	-0.43
orf19.5376	-0.429
orf19.7350	-0.429
orf19.1085	-0.428
orf19.4195.1	-0.428
orf19.4197	-0.428
orf19.4246	-0.428
orf19.6637	-0.428
orf19.6638	-0.428
orf19.7363	-0.428
orf19.1048	-0.427
orf19.3369	-0.427
orf19.3982	-0.427
orf19.7356	-0.427
orf19.7357	-0.427
orf19.2496	-0.426
orf19.4981	-0.426
orf19.7388	-0.426
orf19.7389	-0.426
orf19.1542	-0.425
orf19.238	-0.425
orf19.263.1	-0.425
orf19.288	-0.425
orf19.4645	-0.425
tG(GCC)5	-0.425
orf19.787	-0.424
orf19.85	-0.424
tL(CAA)5	-0.424
orf19.1847	-0.423
orf19.6342	-0.423
orf19.6343	-0.423
orf19.6405	-0.423
orf19.6407	-0.423
orf19.6602	-0.423
orf19.6604	-0.423
orf19.6996	-0.423
orf19.1214	-0.422
orf19.1600	-0.422
orf19.1971	-0.422
orf19.1972	-0.422
orf19.3277	-0.422
tE(UUC)3	-0.422
tE(UUC)4	-0.422
orf19.4551	-0.421
orf19.198	-0.42
orf19.7391	-0.42
orf19.4337	-0.419
orf19.4339	-0.419
orf19.4336	-0.418
orf19.4855	-0.417
orf19.2270	-0.416
orf19.2515	-0.416
orf19.2516	-0.416
orf19.953.1	-0.416
orf19.954	-0.416
orf19.2706	-0.415
orf19.634	-0.414
orf19.7572	-0.414
orf19.7588	-0.414
orf19.7590	-0.414
orf19.837	-0.414
orf19.837.1	-0.414
orf19.1479	-0.413
orf19.1480	-0.413
orf19.1631	-0.413
orf19.6220.4	-0.413
orf19.6222	-0.413
orf19.751	-0.413
orf19.4040	-0.412
orf19.915	-0.411
orf19.1766	-0.41
orf19.2871	-0.41
orf19.1750	-0.409
orf19.1751	-0.409
orf19.2036	-0.409
orf19.2037	-0.409
orf19.2038	-0.409
orf19.3406	-0.409
orf19.4167	-0.409
orf19.5325	-0.409
orf19.5326	-0.409
orf19.5827	-0.409
orf19.6948	-0.408
orf19.6949	-0.408
tF(GAA)5	-0.408
tR(UCU)5	-0.408
orf19.1488	-0.407
orf19.4263	-0.407
orf19.4264	-0.407
tL(CAA)1	-0.407
tS(AGA)4	-0.407
orf19.242.2	-0.406
orf19.2928	-0.406
orf19.4188	-0.406
orf19.5614	-0.406
orf19.7583	-0.406
orf19.6607	-0.405
orf19.138	-0.404
orf19.1041	-0.403
orf19.4818	-0.403
orf19.6105	-0.403
orf19.1080	-0.402
orf19.2021	-0.402
orf19.2762	-0.402
orf19.2763	-0.402
orf19.3534	-0.402
orf19.3665	-0.402
orf19.7186	-0.402
orf19.6176	-0.401
orf19.6178	-0.401
orf19.6180	-0.401
orf19.6213	-0.401
orf19.6214	-0.401
tP(AGG)1	-0.401
orf19.3506	-0.4
orf19.3507	-0.4
orf19.3508	-0.4

## Sheet: Mfg1-30
Mfg1 30C 0h
Systematic Name	Peak intensity
orf19.4940	-1.308
orf19.4941	-1.308
orf19.4942	-1.308
orf19.2023	-1.26
orf19.3997	-1.247
orf19.7152	-1.144
orf19.866	-1.054
orf19.5114	-1
orf19.395	-0.972
orf19.396	-0.972
orf19.6813	-0.946
orf19.6814	-0.946
orf19.6816	-0.946
RDN18	-0.918
orf19.3574	-0.886
orf19.3575	-0.886
orf19.3577	-0.886
orf19.2876	-0.86
orf19.2877	-0.86
orf19.4309	-0.826
orf19.4311	-0.826
orf19.4617	-0.809
orf19.4621	-0.809
orf19.3649	-0.798
orf19.3651	-0.798
orf19.5858	-0.789
orf19.5859	-0.789
orf19.450	-0.785
orf19.53	-0.77
orf19.54	-0.77
orf19.920	-0.764
orf19.2020	-0.761
orf19.4167	-0.759
orf19.4948	-0.753
orf19.4949	-0.753
orf19.4961	-0.744
orf19.1770	-0.743
orf19.3670	-0.733
orf19.3672	-0.733
orf19.3869	-0.717
orf19.6514	-0.685
orf19.900	-0.678
orf19.7561	-0.664
orf19.6736	-0.65
orf19.1352	-0.642
orf19.1354	-0.642
orf19.740	-0.633
orf19.6745	-0.628
orf19.7013	-0.611
orf19.7014	-0.611
orf19.1285	-0.607
orf19.3430	-0.577
orf19.3431	-0.577
orf19.542	-0.571
orf19.1585	-0.568
orf19.6905	-0.562
tL(CAA)6	-0.56
orf19.84	-0.545
orf19.492	-0.54
orf19.494	-0.54
orf19.1868	-0.539
orf19.3264	-0.537
orf19.2332	-0.536
orf19.2333	-0.536
orf19.2574	-0.536
orf19.2575	-0.536
orf19.6798	-0.536
orf19.5328	-0.534
orf19.5335	-0.534
tG(GCC)1	-0.522
orf19.3669	-0.519
orf19.5980	-0.513
orf19.5984	-0.513
orf19.2479	-0.511
orf19.5604	-0.506
orf19.1979	-0.505
orf19.5700	-0.497
orf19.364	-0.492
orf19.3001	-0.485
orf19.3003	-0.485
orf19.5999	-0.485
orf19.6000	-0.485
orf19.868	-0.483
orf19.6109	-0.481
orf19.6112	-0.481
orf19.6996	-0.479
orf19.1286	-0.478
orf19.7127	-0.478
orf19.7127.1	-0.478
orf19.3618	-0.474
orf19.166	-0.472
orf19.6608	-0.472
orf19.4616	-0.47
orf19.4618	-0.47
orf19.508	-0.469
orf19.1690	-0.464
orf19.3261	-0.462
orf19.5465	-0.456
orf19.5466	-0.456
orf19.4882	-0.451
orf19.234	-0.45
orf19.3086	-0.45
orf19.4055	-0.45
orf19.89	-0.449
orf19.3355	-0.448
orf19.6191	-0.446
orf19.3077	-0.442
orf19.1923	-0.44
orf19.1925	-0.44
orf19.4054	-0.439
orf19.2662	-0.438
orf19.2663	-0.438
tL(CAA)5	-0.437
orf19.6337	-0.436
orf19.5225.2	-0.434
orf19.3603	-0.433
orf19.2920	-0.43
orf19.5789	-0.426
orf19.1105.2	-0.423
orf19.1105.3	-0.423
orf19.2661	-0.421
orf19.5437	-0.421
orf19.5438	-0.421
orf19.1193	-0.42
orf19.3098	-0.42
orf19.3156	-0.419
orf19.3788.1	-0.419
orf19.6937	-0.419
ITS1	-0.418
ITS2	-0.418
RDN25	-0.418
RDN58	-0.418
orf19.5117	-0.417
orf19.3074	-0.415
orf19.6190	-0.414
orf19.2765	-0.413
orf19.2766	-0.413
orf19.5079	-0.41

## Sheet: Mfg1-1h
Mfg1 37C 1h serum
Systematic Name	Peak intensity
orf19.450	-2.647
orf19.3302	-2.155
orf19.4450.1	-2.154
orf19.4451	-2.154
orf19.7053	-2.11
orf19.7054	-2.11
orf19.3670	-2.062
orf19.3671	-2.062
orf19.3672	-2.062
orf19.1785	-2.057
orf19.4527	-2.007
orf19.2107.1	-2.004
orf19.2108	-2.004
orf19.3669	-1.989
orf19.1352	-1.988
orf19.1353	-1.988
orf19.1354	-1.988
orf19.2765	-1.978
orf19.2766	-1.978
orf19.1826	-1.976
orf19.740	-1.946
orf19.5114	-1.94
orf19.2192	-1.925
orf19.3674	-1.878
orf19.3675	-1.878
orf19.669	-1.856
orf19.670.2	-1.856
orf19.920	-1.853
orf19.35	-1.814
orf19.7152	-1.784
orf19.5626	-1.728
orf19.449	-1.696
orf19.4961	-1.689
orf19.2023	-1.643
orf19.2024	-1.643
orf19.5118	-1.633
orf19.3360	-1.599
orf19.4657	-1.554
orf19.6578	-1.542
orf19.6387	-1.53
orf19.6390	-1.53
orf19.6391	-1.53
orf19.6392	-1.53
orf19.84	-1.516
orf19.3997	-1.41
orf19.882	-1.396
orf19.7084	-1.353
orf19.7085	-1.353
orf19.5289	-1.335
orf19.7247	-1.32
orf19.7250	-1.32
orf19.2608	-1.31
tL(AAG)1	-1.31
orf19.5079	-1.299
orf19.2020	-1.292
orf19.5282	-1.273
orf19.6736	-1.248
orf19.4941	-1.222
orf19.4942	-1.222
orf19.7566	-1.217
orf19.6659	-1.209
orf19.6165	-1.192
orf19.951	-1.147
orf19.1979	-1.125
orf19.1193	-1.055
orf19.4273	-1.045
orf19.4274	-1.045
orf19.3406	-1.042
orf19.2943.5	-1.011
orf19.3352	-0.999
orf19.3707	-0.998
orf19.3171	-0.993
orf19.3733	-0.974
orf19.3734	-0.974
orf19.347	-0.967
orf19.2665	-0.965
orf19.822	-0.952
orf19.823	-0.952
orf19.6103	-0.949
orf19.4309	-0.94
orf19.4311	-0.94
orf19.395	-0.936
orf19.396	-0.936
orf19.913.2	-0.935
orf19.918	-0.935
orf19.460	-0.931
orf19.6621	-0.931
orf19.1065	-0.917
orf19.7497	-0.915
orf19.7498	-0.915
orf19.1187	-0.914
orf19.1675	-0.913
orf19.1676	-0.913
orf19.1486	-0.909
tG(GCC)1	-0.909
orf19.4833	-0.908
orf19.6813	-0.901
orf19.7022	-0.885
orf19.5328	-0.875
orf19.5334	-0.875
orf19.5335	-0.875
orf19.3981	-0.868
orf19.2002	-0.864
orf19.2003	-0.864
orf19.4980	-0.864
orf19.4792	-0.854
orf19.1105.2	-0.852
orf19.1105.3	-0.852
orf19.4867	-0.842
orf19.4869	-0.842
orf19.5058	-0.841
tK(UUU)2	-0.84
orf19.251	-0.838
orf19.6928	-0.831
orf19.371	-0.826
orf19.372	-0.826
orf19.4887	-0.822
orf19.4888	-0.822
orf19.4531	-0.821
orf19.7313	-0.82
orf19.4997	-0.819
orf19.3934	-0.816
orf19.3935	-0.816
orf19.3936	-0.816
orf19.2620	-0.815
orf19.6116	-0.815
orf19.11	-0.811
orf19.734	-0.811
orf19.6470	-0.809
orf19.6472	-0.809
orf19.6814	-0.806
orf19.6816	-0.806
orf19.868	-0.796
orf19.7150	-0.793
orf19.215	-0.792
orf19.216	-0.792
orf19.2959.1	-0.79
orf19.2960	-0.79
orf19.3278	-0.787
orf19.147	-0.782
orf19.150	-0.782
orf19.5604	-0.78
orf19.5994	-0.779
orf19.4393	-0.776
orf19.6411	-0.776
orf19.7513	-0.771
orf19.7480	-0.77
orf19.7481	-0.77
orf19.6608	-0.769
orf19.7323	-0.769
orf19.7324	-0.769
orf19.5999	-0.768
orf19.6000	-0.768
orf19.6873	-0.758
orf19.6873.1	-0.758
orf19.4783	-0.757
orf19.4784	-0.757
orf19.6842	-0.757
orf19.6843	-0.757
orf19.2803	-0.751
orf19.6547	-0.75
orf19.6548	-0.75
orf19.339	-0.748
orf19.1288	-0.745
orf19.1789.1	-0.738
orf19.3862	-0.738
orf19.3474	-0.733
orf19.7672	-0.729
orf19.7675	-0.729
orf19.4304	-0.728
orf19.4305.1	-0.728
orf19.5854	-0.722
orf19.407	-0.721
orf19.409	-0.721
orf19.4720	-0.721
orf19.4721	-0.721
orf19.5204	-0.716
orf19.5389	-0.716
orf19.4679	-0.711
tD(GUC)6	-0.711
orf19.3822	-0.71
orf19.4698	-0.709
orf19.2458	-0.702
orf19.6176	-0.7
orf19.6180	-0.7
orf19.6196	-0.7
orf19.6197	-0.7
orf19.4617	-0.699
orf19.4618	-0.699
orf19.4621	-0.699
orf19.7239	-0.698
orf19.3038	-0.695
orf19.4730	-0.695
orf19.5288	-0.694
orf19.4683	-0.693
orf19.4684.2	-0.693
orf19.5325	-0.693
orf19.5326	-0.693
orf19.4445	-0.692
orf19.4446	-0.692
orf19.2013	-0.69
orf19.2014	-0.69
orf19.5960	-0.69
orf19.2752	-0.686
orf19.6105	-0.686
orf19.6109	-0.686
orf19.6110	-0.686
orf19.6643	-0.682
orf19.6644	-0.682
orf19.6645	-0.682
orf19.3195	-0.681
orf19.7086	-0.679
orf19.7337	-0.678
orf19.5177	-0.677
orf19.5178	-0.677
orf19.968	-0.677
orf19.7534	-0.676
orf19.6745	-0.674
orf19.7514	-0.673
orf19.6983	-0.671
orf19.1683	-0.67
orf19.791	-0.67
orf19.2173	-0.669
orf19.111	-0.664
orf19.7030	-0.663
orf19.7572	-0.658
orf19.5634	-0.657
orf19.5636	-0.657
orf19.2661	-0.652
orf19.4401	-0.651
orf19.1961	-0.649
orf19.6458.1	-0.648
orf19.6459	-0.648
orf19.7001	-0.645
orf19.7123	-0.645
orf19.7124	-0.645
orf19.7125	-0.645
orf19.986	-0.645
orf19.3018	-0.644
orf19.6326	-0.643
orf19.6327	-0.643
orf19.7374	-0.638
orf19.3999	-0.637
orf19.4225	-0.637
orf19.4227	-0.637
orf19.4228	-0.637
orf19.2328	-0.636
orf19.4286	-0.634
orf19.4900	-0.634
orf19.92	-0.634
orf19.93	-0.634
orf19.1690	-0.632
orf19.4195.1	-0.631
orf19.4197	-0.631
orf19.3649	-0.629
orf19.3651	-0.629
orf19.4318	-0.628
orf19.6415.1	-0.626
orf19.6417	-0.626
orf19.2876	-0.625
orf19.2877	-0.625
orf19.5808	-0.624
tW(CCA)1	-0.622
orf19.5762	-0.621
orf19.5763	-0.621
orf19.6763	-0.621
orf19.3277	-0.614
orf19.1585	-0.613
orf19.3712	-0.613
orf19.3713	-0.613
orf19.4342	-0.611
orf19.5348	-0.61
orf19.3009	-0.609
orf19.6501	-0.609
orf19.6503	-0.609
orf19.6968	-0.609
orf19.6124	-0.608
orf19.6715	-0.606
orf19.4310	-0.605
orf19.4312	-0.605
orf19.5037	-0.604
orf19.5038	-0.604
orf19.6100	-0.604
orf19.6079	-0.603
orf19.6080	-0.603
orf19.1911	-0.598
orf19.6537	-0.597
orf19.6771	-0.597
orf19.7151	-0.597
orf19.2623	-0.596
orf19.5551	-0.595
orf19.3439	-0.594
orf19.399	-0.593
orf19.2871	-0.592
orf19.5956	-0.592
orf19.1861	-0.591
orf19.1862	-0.591
orf19.4118	-0.591
orf19.3391	-0.59
orf19.3392	-0.59
orf19.5965	-0.59
orf19.5966	-0.59
orf19.5967	-0.59
orf19.900	-0.589
orf19.903	-0.589
orf19.606	-0.586
orf19.7341	-0.586
orf19.930	-0.586
tD(GUC)7	-0.586
orf19.2651	-0.585
orf19.2652	-0.585
orf19.2653	-0.585
orf19.5338	-0.585
orf19.6285	-0.585
orf19.6286	-0.585
tF(GAA)1	-0.585
tR(UCU)1	-0.585
orf19.4012	-0.584
orf19.6348	-0.584
orf19.1906	-0.583
orf19.1907	-0.583
orf19.2119	-0.583
orf19.6923	-0.583
orf19.6924	-0.583
orf19.6925	-0.583
orf19.2169	-0.581
orf19.2392	-0.58
orf19.2393	-0.58
orf19.1708	-0.578
orf19.1709	-0.578
orf19.1476	-0.577
orf19.2538	-0.577
orf19.4347	-0.576
orf19.717	-0.574
orf19.7434	-0.573
orf19.6287	-0.572
orf19.6288	-0.572
orf19.94	-0.572
orf19.3369	-0.57
orf19.6224	-0.57
orf19.7298	-0.57
orf19.7300	-0.57
orf19.6496	-0.569
orf19.6498	-0.569
orf19.1447	-0.568
orf19.1448	-0.568
orf19.6211	-0.568
orf19.1168	-0.567
orf19.1169	-0.567
orf19.6146	-0.566
orf19.2707.1	-0.565
orf19.2708	-0.565
orf19.2757	-0.565
orf19.2758	-0.565
orf19.3358	-0.565
orf19.3359	-0.565
orf19.1027	-0.564
orf19.2336	-0.564
orf19.2337	-0.564
orf19.3714	-0.564
orf19.4716	-0.564
orf19.5805	-0.564
orf19.674	-0.564
orf19.6126	-0.563
orf19.6127	-0.563
orf19.7574	-0.562
orf19.3690.2	-0.561
orf19.3691	-0.561
tR(CCG)1	-0.561
orf19.263.1	-0.56
orf19.3014	-0.56
orf19.7083	-0.559
orf19.2158	-0.556
orf19.6738	-0.556
orf19.3426	-0.555
orf19.675	-0.555
orf19.376	-0.554
orf19.6514	-0.554
orf19.671	-0.554
orf19.7227	-0.554
orf19.7228	-0.554
orf19.4632	-0.553
orf19.3300	-0.551
orf19.2059	-0.55
orf19.5000	-0.549
orf19.7103	-0.549
orf19.3432	-0.548
orf19.581	-0.547
orf19.610	-0.547
orf19.4394	-0.546
orf19.7342	-0.546
orf19.4450	-0.545
orf19.4737	-0.545
orf19.6591	-0.545
tA(AGC)2	-0.545
orf19.6922	-0.544
orf19.3940.1	-0.543
orf19.5450	-0.543
orf19.5454	-0.543
orf19.5625	-0.542
tV(CAC)1	-0.542
orf19.6798	-0.541
orf19.1913	-0.54
orf19.1914	-0.54
orf19.1915	-0.54
orf19.2426	-0.54
orf19.2655	-0.54
orf19.2864.1	-0.54
orf19.6445	-0.54
orf19.6447	-0.54
orf19.6448	-0.54
orf19.7655	-0.54
orf19.1212	-0.539
orf19.7601	-0.539
orf19.1179	-0.538
orf19.1181	-0.538
orf19.3148	-0.538
orf19.5464	-0.537
orf19.286	-0.536
orf19.3554	-0.536
orf19.5628	-0.536
orf19.7350	-0.536
orf19.7438	-0.535
orf19.1446	-0.534
orf19.1569	-0.533
orf19.1570	-0.533
orf19.198	-0.533
orf19.2495	-0.533
orf19.3700	-0.533
orf19.7242	-0.533
orf19.7243	-0.533
tN(GUU)1	-0.533
tN(GUU)2	-0.533
tT(AGU)1	-0.533
orf19.3455	-0.532
orf19.3456	-0.532
orf19.1479	-0.53
orf19.1480	-0.53
orf19.2111.2	-0.53
orf19.2112	-0.53
orf19.2113	-0.53
orf19.5654	-0.53
orf19.2832	-0.529
orf19.6253	-0.529
orf19.6899	-0.529
orf19.6900	-0.529
orf19.4623.3	-0.527
orf19.4624	-0.527
orf19.5760	-0.527
orf19.657	-0.527
orf19.6726	-0.527
orf19.6727	-0.527
orf19.5384	-0.526
orf19.88	-0.526
orf19.89	-0.526
orf19.2099	-0.525
tD(GUC)2	-0.525
tD(GUC)3	-0.525
tD(GUC)4	-0.525
tG(GCC)2	-0.525
orf19.5605	-0.524
orf19.5606	-0.524
orf19.5607	-0.524
orf19.4488	-0.522
orf19.7251	-0.522
orf19.5365	-0.521
orf19.6047	-0.521
orf19.6049	-0.521
orf19.7136	-0.521
orf19.7140	-0.521
orf19.7141	-0.521
orf19.7550	-0.521
orf19.1994	-0.52
orf19.5806	-0.52
orf19.3794	-0.519
orf19.6792	-0.519
orf19.6793	-0.519
tK(UUU)3	-0.519
tK(UUU)4	-0.519
tK(UUU)5	-0.519
orf19.4681	-0.518
orf19.5308	-0.518
orf19.367	-0.517
orf19.4682	-0.517
orf19.2400	-0.516
orf19.2401	-0.516
orf19.589	-0.516
orf19.6365	-0.516
orf19.6366	-0.516
orf19.1253	-0.515
orf19.3788.1	-0.515
orf19.3789	-0.515
orf19.7062	-0.515
orf19.7063	-0.515
orf19.7064	-0.515
orf19.4909.1	-0.514
orf19.5346	-0.514
orf19.459	-0.513
orf19.805	-0.513
orf19.3887	-0.511
orf19.815	-0.511
orf19.4546	-0.51
orf19.4907	-0.51
orf19.778	-0.51
orf19.1543	-0.509
orf19.7527	-0.509
orf19.7529	-0.509
orf19.3972	-0.508
orf19.6937	-0.508
orf19.87	-0.508
orf19.1160	-0.507
orf19.1500	-0.507
orf19.6342	-0.507
orf19.6343	-0.507
orf19.7092	-0.507
orf19.7093	-0.507
orf19.2060	-0.506
orf19.2767	-0.506
orf19.333	-0.506
orf19.3567	-0.506
orf19.6227	-0.506
orf19.6396	-0.506
orf19.6399	-0.506
orf19.1920	-0.505
orf19.2435	-0.505
orf19.5680	-0.505
orf19.5682	-0.505
orf19.3004	-0.504
orf19.469	-0.503
orf19.5962	-0.503
orf19.5963	-0.503
orf19.6243	-0.503
orf19.1769	-0.502
orf19.1770	-0.502
orf19.4081	-0.502
orf19.4959	-0.502
orf19.5975	-0.502
tP(UGG)2	-0.502
orf19.5953	-0.5
tK(CUU)2	-0.5
orf19.285	-0.499
orf19.4043	-0.499
orf19.4045	-0.499
orf19.5924	-0.499
orf19.2770.1	-0.498
orf19.2822	-0.498
orf19.382	-0.498
orf19.388	-0.498
orf19.4278	-0.498
orf19.5130	-0.498
orf19.6239	-0.498
orf19.953.1	-0.497
orf19.954	-0.497
orf19.974	-0.497
orf19.976	-0.497
orf19.1050	-0.496
orf19.1051	-0.496
orf19.1052	-0.496
orf19.909	-0.496
orf19.5190	-0.495
orf19.6402	-0.495
orf19.1896	-0.494
orf19.6541	-0.494
orf19.7444	-0.494
orf19.7445	-0.494
orf19.3512	-0.493
orf19.5284	-0.493
tR(ACG)1	-0.493
tR(ACG)2	-0.493
orf19.3434	-0.492
orf19.5834	-0.492
orf19.5835	-0.492
orf19.5837	-0.492
orf19.6802	-0.492
orf19.7232	-0.492
orf19.7234	-0.492
orf19.1778	-0.491
orf19.1779	-0.491
orf19.4649	-0.491
orf19.7420	-0.491
orf19.1989	-0.49
orf19.6938	-0.49
orf19.1910	-0.489
orf19.3337	-0.489
orf19.3338	-0.489
orf19.3809	-0.489
orf19.6687	-0.489
orf19.3572.3	-0.487
orf19.4035	-0.487
orf19.6202	-0.487
orf19.978	-0.487
orf19.6321	-0.486
orf19.6323	-0.486
orf19.6324	-0.486
orf19.7544	-0.486
orf19.7545	-0.486
orf19.1824	-0.485
orf19.3138	-0.485
orf19.637	-0.485
orf19.1060	-0.484
orf19.295	-0.484
orf19.297	-0.484
orf19.6186	-0.484
orf19.6188	-0.484
orf19.6189	-0.484
orf19.646	-0.484
orf19.2551	-0.483
orf19.4490	-0.483
orf19.4669	-0.483
orf19.6074	-0.483
orf19.6881	-0.483
orf19.6882	-0.483
tS(UGA)3	-0.483
orf19.7658	-0.482
orf19.3962	-0.481
orf19.3963	-0.481
orf19.4077	-0.481
orf19.4647	-0.481
orf19.4998	-0.481
orf19.5383	-0.481
orf19.6852	-0.481
orf19.804	-0.481
tA(AGC)5	-0.481
orf19.4602	-0.48
orf19.6406	-0.48
orf19.6408	-0.48
orf19.6414	-0.48
orf19.6414.3	-0.48
orf19.813	-0.48
orf19.814	-0.48
orf19.212	-0.479
orf19.1254	-0.478
orf19.1847	-0.478
orf19.3487	-0.478
orf19.6282	-0.478
orf19.7231	-0.478
orf19.2529	-0.477
orf19.4147	-0.477
orf19.6190	-0.477
orf19.1666	-0.476
orf19.2419	-0.476
orf19.2423	-0.476
orf19.5087	-0.476
orf19.5451	-0.476
orf19.5455	-0.476
orf19.5457	-0.476
orf19.2699	-0.475
orf19.2701	-0.475
orf19.3324	-0.475
orf19.3928	-0.475
orf19.3929	-0.475
orf19.6818	-0.475
orf19.1403	-0.474
orf19.6193	-0.474
orf19.6194	-0.474
orf19.6515	-0.474
orf19.6518	-0.474
orf19.7263	-0.474
orf19.7265	-0.474
orf19.7266	-0.474
orf19.2047	-0.473
orf19.2048	-0.473
orf19.3577	-0.473
orf19.4182	-0.473
orf19.4183	-0.473
orf19.4320	-0.473
orf19.519	-0.473
orf19.522	-0.473
orf19.7466	-0.473
orf19.264	-0.472
orf19.5205	-0.472
orf19.7166	-0.472
orf19.1727	-0.471
orf19.2156	-0.471
orf19.2157	-0.471
orf19.2934	-0.471
orf19.2935	-0.471
orf19.1363	-0.47
orf19.291	-0.47
orf19.292	-0.47
orf19.296	-0.47
orf19.3658	-0.47
orf19.3659	-0.47
orf19.4777	-0.47
orf19.4778	-0.47
orf19.5280	-0.47
orf19.7047	-0.47
orf19.1635	-0.469
orf19.3001	-0.469
orf19.3002	-0.469
orf19.470	-0.469
orf19.4601	-0.468
orf19.4603	-0.468
orf19.2036	-0.467
orf19.2037	-0.467
orf19.2038	-0.467
orf19.2356	-0.467
orf19.866	-0.467
orf19.1717	-0.466
orf19.1923	-0.466
orf19.2875	-0.466
orf19.4476	-0.466
orf19.7453	-0.466
orf19.2078	-0.465
orf19.2079	-0.465
orf19.5917.3	-0.465
orf19.6778	-0.465
orf19.6779	-0.465
orf19.7260	-0.465
orf19.7261	-0.465
orf19.7264	-0.465
orf19.6855	-0.464
orf19.1031	-0.463
orf19.5213	-0.463
orf19.5902	-0.463
orf19.4036	-0.462
orf19.4538	-0.462
orf19.5311	-0.462
orf19.5614	-0.462
orf19.6003	-0.462
orf19.797	-0.462
orf19.798	-0.462
orf19.3133	-0.461
orf19.6276	-0.461
orf19.6403	-0.461
orf19.2838	-0.46
orf19.2839	-0.46
orf19.338	-0.46
orf19.4672	-0.46
orf19.4871	-0.46
orf19.5864	-0.46
orf19.5865	-0.46
orf19.1401	-0.459
orf19.4553	-0.459
orf19.5827	-0.459
orf19.7460	-0.459
orf19.77.1	-0.459
orf19.1435	-0.458
orf19.7121	-0.458
orf19.1971	-0.457
orf19.1972	-0.457
orf19.2728	-0.457
orf19.2731	-0.457
orf19.5350	-0.457
orf19.5351	-0.457
orf19.2684	-0.456
orf19.2808	-0.455
orf19.2587	-0.454
orf19.2590	-0.454
orf19.2591	-0.454
orf19.2774	-0.454
orf19.2809	-0.454
orf19.6770	-0.454
orf19.7330	-0.454
orf19.2468	-0.453
orf19.2469	-0.453
orf19.4089	-0.453
orf19.7398.1	-0.453
orf19.7419	-0.453
orf19.1106	-0.452
orf19.3590	-0.452
orf19.3591	-0.452
orf19.3899	-0.452
orf19.6183	-0.452
orf19.6506	-0.452
orf19.809	-0.452
orf19.872	-0.452
orf19.873	-0.452
orf19.3547	-0.451
orf19.3548	-0.451
orf19.3854	-0.451
orf19.5225.2	-0.451
orf19.5226	-0.451
orf19.7606	-0.451
orf19.2510	-0.45
orf19.2511.1	-0.45
orf19.3893	-0.45
orf19.6773	-0.45
orf19.1942	-0.449
orf19.3806	-0.449
orf19.5641	-0.449
orf19.5642	-0.449
orf19.5643	-0.449
orf19.6070	-0.449
orf19.6817	-0.449
tI(AAU)4	-0.449
orf19.1378	-0.448
orf19.1381	-0.448
orf19.4153	-0.448
orf19.5904	-0.448
orf19.448	-0.447
orf19.6094	-0.447
orf19.6464	-0.447
orf19.6465	-0.447
tA(UGC)2	-0.447
orf19.2650.1	-0.446
orf19.6874	-0.446
orf19.1255	-0.445
orf19.2639	-0.445
orf19.3088	-0.445
orf19.3089	-0.445
orf19.3413	-0.445
orf19.3414	-0.445
orf19.3845	-0.445
orf19.3846	-0.445
orf19.5380	-0.445
orf19.5681	-0.445
orf19.5683	-0.445
orf19.7290	-0.445
orf19.7292	-0.445
tE(UUC)5	-0.445
orf19.4279	-0.444
orf19.4280	-0.444
orf19.535	-0.444
orf19.5751	-0.444
orf19.5757	-0.444
orf19.5758	-0.444
orf19.6667	-0.444
orf19.3449	-0.443
orf19.3449.2	-0.443
orf19.3450.1	-0.443
orf19.3516	-0.443
orf19.3518	-0.443
orf19.4525	-0.443
orf19.5475	-0.442
orf19.5528	-0.442
orf19.6329	-0.442
orf19.6845	-0.442
orf19.5182	-0.441
orf19.5911	-0.441
orf19.5912	-0.441
orf19.6203	-0.441
orf19.6627	-0.441
orf19.6629	-0.441
tV(AAC)4	-0.441
orf19.1177	-0.44
orf19.1178	-0.44
orf19.3556	-0.44
orf19.6319	-0.44
orf19.5169	-0.439
orf19.936	-0.439
orf19.1852	-0.438
orf19.1853	-0.438
orf19.1854	-0.438
orf19.1944	-0.438
orf19.3668	-0.438
orf19.4918	-0.438
orf19.672	-0.438
orf19.4449	-0.437
orf19.6142	-0.437
orf19.6143	-0.437
orf19.7307	-0.437
orf19.2170	-0.436
orf19.3181.1	-0.436
orf19.3182	-0.436
orf19.5566	-0.436
orf19.5567	-0.436
orf19.6382	-0.436
orf19.1048	-0.435
orf19.3601	-0.435
orf19.7130	-0.435
orf19.1152	-0.434
orf19.5416	-0.434
orf19.5417	-0.434
orf19.5741	-0.434
orf19.7454	-0.434
orf19.7455	-0.434
orf19.2459	-0.433
orf19.3475	-0.433
orf19.5799	-0.433
tL(CAA)5	-0.433
tT(CGU)1	-0.433
orf19.1756	-0.432
orf19.4699	-0.432
orf19.5964	-0.432
orf19.6081	-0.432
orf19.6996	-0.432
orf19.7537	-0.432
orf19.403	-0.431
orf19.5472	-0.431
orf19.5474	-0.431
orf19.1641	-0.43
orf19.1642	-0.43
orf19.2204	-0.43
orf19.55	-0.43
tE(UUC)6	-0.43
orf19.3353	-0.429
orf19.3354	-0.429
orf19.7252	-0.429
orf19.7271	-0.429
orf19.847	-0.429
tF(GAA)2	-0.429
tR(UCU)2	-0.429
orf19.4844	-0.428
orf19.4846	-0.428
orf19.5622	-0.428
orf19.7017	-0.428
orf19.2542	-0.427
orf19.4589	-0.427
orf19.4660	-0.427
orf19.599	-0.427
orf19.4199	-0.426
orf19.5653	-0.426
orf19.6175	-0.426
orf19.6177	-0.426
orf19.6178	-0.426
orf19.7229	-0.426
orf19.7131	-0.425
orf19.7081	-0.424
orf19.5439	-0.423
orf19.5441	-0.423
orf19.5459	-0.423
orf19.2117	-0.422
orf19.3010.1	-0.422
orf19.4223	-0.422
orf19.550	-0.422
orf19.551	-0.422
orf19.709	-0.422
orf19.731	-0.422
orf19.732	-0.422
orf19.733	-0.422
orf19.7538	-0.422
orf19.156	-0.421
orf19.194	-0.421
orf19.2693	-0.421
orf19.3505	-0.421
orf19.1277	-0.42
orf19.1356	-0.42
orf19.1900	-0.42
orf19.1958	-0.42
orf19.411	-0.42
orf19.4754	-0.42
orf19.6605	-0.42
orf19.6606	-0.42
orf19.6820	-0.42
orf19.3938	-0.419
orf19.4444	-0.419
orf19.7002	-0.419
orf19.7347	-0.419
orf19.806	-0.419
tE(UUC)2	-0.419
orf19.2715	-0.418
orf19.2717	-0.418
orf19.3894	-0.418
orf19.5463	-0.418
orf19.5669	-0.418
orf19.658	-0.418
orf19.6637	-0.418
orf19.6638	-0.418
orf19.3738	-0.417
orf19.3740	-0.417
orf19.3742	-0.417
orf19.6220.3	-0.417
orf19.6220.4	-0.417
orf19.135	-0.416
orf19.2150	-0.416
orf19.2287	-0.416
orf19.2289	-0.416
orf19.2527	-0.416
orf19.2528	-0.416
orf19.280	-0.416
orf19.284	-0.416
orf19.307	-0.416
orf19.308	-0.416
orf19.6449	-0.416
orf19.7153	-0.416
orf19.3076	-0.415
orf19.3077	-0.415
orf19.3428	-0.415
orf19.5890	-0.415
orf19.5892	-0.415
orf19.3407	-0.414
orf19.491	-0.414
orf19.6309	-0.414
orf19.6681	-0.414
orf19.4068	-0.413
orf19.50	-0.413
orf19.51	-0.413
orf19.6883	-0.413
orf19.7244	-0.413
orf19.7282	-0.413
orf19.4885	-0.412
orf19.4906	-0.412
orf19.6489	-0.412
orf19.6491	-0.412
orf19.6492	-0.412
orf19.7115	-0.412
orf19.7561	-0.412
orf19.1643	-0.411
orf19.2849	-0.411
orf19.3682	-0.411
orf19.516	-0.411
orf19.517	-0.411
orf19.518	-0.411
orf19.6559	-0.411
orf19.3166	-0.41
orf19.4069	-0.41
orf19.4731	-0.41
orf19.504	-0.41
orf19.506	-0.41
orf19.6373	-0.41
orf19.4650	-0.409
orf19.1069	-0.408
orf19.1996	-0.408
orf19.3058	-0.408
orf19.4046	-0.408
orf19.4048	-0.408
orf19.4646	-0.408
orf19.5689	-0.408
orf19.5793	-0.408
orf19.1195	-0.407
orf19.1196	-0.407
orf19.3404	-0.407
orf19.3405	-0.407
orf19.3861	-0.407
orf19.4120	-0.407
orf19.4121	-0.407
orf19.4901	-0.407
orf19.5667	-0.407
orf19.7036	-0.407
orf19.7037	-0.407
orf19.7371	-0.407
tA(UGC)1	-0.407
orf19.1655.3	-0.406
orf19.1868	-0.406
orf19.4290	-0.406
orf19.4301	-0.406
orf19.5337	-0.406
orf19.6847	-0.406
orf19.7417	-0.406
orf19.4167	-0.405
orf19.4388	-0.405
orf19.52	-0.405
orf19.6544	-0.405
orf19.304	-0.404
orf19.3609	-0.404
orf19.4599	-0.404
orf19.5949	-0.404
orf19.6072	-0.404
orf19.6073	-0.404
orf19.7215.3	-0.404
orf19.7216	-0.404
orf19.744	-0.404
orf19.1993	-0.403
orf19.3559	-0.403
orf19.5278	-0.403
orf19.5279	-0.403
orf19.532	-0.403
orf19.6129	-0.403
orf19.6131	-0.403
orf19.6688	-0.403
orf19.7657	-0.403
orf19.4217	-0.402
orf19.5447	-0.402
orf19.5449	-0.402
orf19.6385	-0.402
orf19.7393	-0.402
orf19.7503	-0.402
orf19.7667	-0.402
orf19.807	-0.402
orf19.1059	-0.401
orf19.1061	-0.401
orf19.1087	-0.401
orf19.1296	-0.401
orf19.1311	-0.401
orf19.1358	-0.401
orf19.2146	-0.401
orf19.4082	-0.401
orf19.4635	-0.401
orf19.4636	-0.401
orf19.492	-0.401
orf19.5685	-0.401
orf19.5982	-0.401
orf19.5984	-0.401
orf19.6099	-0.401
orf19.6102	-0.401
orf19.6369	-0.401
orf19.81	-0.401
orf19.827	-0.401
orf19.991	-0.401
orf19.4825	-0.4
orf19.4826	-0.4
orf19.6941	-0.4
orf19.6942	-0.4
orf19.7578	-0.4
orf19.7580	-0.4

## Sheet: Mfg1-3h
Mfg1 37C 3h serum
Systematic Name	Peak intensity
orf19.4450.1	-2.055
orf19.4451	-2.055
orf19.2005	-1.997
orf19.35	-1.914
orf19.3302	-1.882
orf19.5114	-1.881
orf19.740	-1.83
orf19.1352	-1.802
orf19.1353	-1.802
orf19.1354	-1.802
orf19.3670	-1.688
orf19.3671	-1.688
orf19.3672	-1.688
orf19.4941	-1.681
orf19.4942	-1.681
orf19.4961	-1.67
orf19.7053	-1.666
orf19.2765	-1.64
orf19.2766	-1.64
orf19.1826	-1.612
orf19.5626	-1.602
orf19.670.2	-1.599
orf19.671	-1.599
orf19.4527	-1.572
orf19.3669	-1.57
orf19.5960	-1.546
orf19.450	-1.534
orf19.951	-1.424
orf19.6734	-1.422
orf19.1362	-1.417
orf19.1363	-1.417
orf19.6736	-1.407
orf19.920	-1.392
orf19.2107.1	-1.389
orf19.2108	-1.389
orf19.7566	-1.354
orf19.84	-1.346
orf19.7247	-1.345
orf19.7250	-1.345
orf19.3674	-1.327
orf19.3675	-1.327
orf19.3997	-1.315
orf19.1769	-1.313
orf19.1770	-1.313
orf19.6687	-1.312
orf19.5118	-1.304
orf19.3476	-1.271
orf19.1785	-1.244
orf19.3360	-1.226
orf19.449	-1.224
orf19.2192	-1.221
orf19.5282	-1.172
orf19.1105.2	-1.157
orf19.1105.3	-1.157
orf19.4393	-1.144
orf19.2020	-1.116
orf19.6659	-1.114
orf19.7084	-1.112
orf19.7085	-1.112
orf19.6578	-1.1
orf19.5079	-1.059
orf19.3171	-1.045
orf19.6798	-1.027
orf19.2023	-1.015
orf19.2024	-1.015
orf19.1486	-1.009
orf19.2608	-0.979
tL(AAG)1	-0.979
orf19.5999	-0.964
orf19.6000	-0.964
orf19.6514	-0.963
orf19.1193	-0.953
orf19.2620	-0.945
orf19.6116	-0.945
orf19.3352	-0.941
orf19.7313	-0.937
orf19.7021	-0.935
orf19.7022	-0.935
orf19.6547	-0.915
orf19.6548	-0.915
orf19.7342	-0.914
orf19.5854	-0.907
orf19.1187	-0.885
orf19.4952	-0.882
orf19.2943.5	-0.879
orf19.4445	-0.875
orf19.4446	-0.875
orf19.2013	-0.874
orf19.2014	-0.874
orf19.5117	-0.872
orf19.5962	-0.866
orf19.5963	-0.866
orf19.4907	-0.86
orf19.4908	-0.86
orf19.3733	-0.855
orf19.3734	-0.855
orf19.6813	-0.842
orf19.6814	-0.842
orf19.6816	-0.842
orf19.6165	-0.836
orf19.5634	-0.825
orf19.5636	-0.825
orf19.2767	-0.816
orf19.4309	-0.815
orf19.4311	-0.815
orf19.215	-0.806
orf19.216	-0.806
orf19.347	-0.805
orf19.1357	-0.8
orf19.5288	-0.79
orf19.4531	-0.786
orf19.4980	-0.785
orf19.913.2	-0.782
orf19.918	-0.782
orf19.6608	-0.779
orf19.1069	-0.778
orf19.4888	-0.774
orf19.4997	-0.772
orf19.822	-0.769
orf19.823	-0.769
orf19.2169	-0.768
orf19.2170	-0.768
orf19.11	-0.761
orf19.734	-0.761
orf19.5058	-0.757
orf19.7152	-0.757
tG(GCC)1	-0.755
orf19.2876	-0.75
orf19.2877	-0.75
orf19.4679	-0.75
tD(GUC)6	-0.75
orf19.5953	-0.749
tK(CUU)2	-0.749
orf19.4792	-0.747
orf19.4833	-0.74
orf19.3586	-0.735
orf19.3589	-0.735
orf19.1065	-0.722
orf19.4342	-0.717
orf19.4998	-0.715
orf19.6852	-0.715
orf19.698	-0.713
orf19.699	-0.713
orf19.6539	-0.711
orf19.6540	-0.711
orf19.6586	-0.711
orf19.111	-0.703
orf19.3439	-0.7
orf19.6311	-0.699
orf19.6928	-0.696
orf19.4867	-0.694
orf19.4869	-0.694
orf19.7030	-0.694
orf19.909	-0.692
orf19.6601.1	-0.691
orf19.4657	-0.689
orf19.5760	-0.689
orf19.4390	-0.686
orf19.5289	-0.686
orf19.7561	-0.685
orf19.3822	-0.682
orf19.5519	-0.68
orf19.5520	-0.68
orf19.5521	-0.68
orf19.2803	-0.678
orf19.1585	-0.671
orf19.3712	-0.67
orf19.3713	-0.67
orf19.5908	-0.664
orf19.4623.3	-0.663
orf19.251	-0.657
orf19.3981	-0.654
orf19.48	-0.648
orf19.6387	-0.648
orf19.6391	-0.648
orf19.3038	-0.645
orf19.6771	-0.638
orf19.6773	-0.638
orf19.3690.2	-0.634
orf19.3691	-0.634
orf19.4900	-0.634
orf19.6408	-0.632
orf19.1979	-0.631
orf19.3413	-0.63
orf19.3414	-0.63
orf19.3869	-0.622
orf19.147	-0.621
orf19.149	-0.621
orf19.150	-0.621
orf19.3967	-0.62
orf19.4279	-0.616
orf19.4280	-0.616
orf19.7323	-0.616
orf19.7324	-0.616
orf19.4885	-0.612
orf19.675	-0.612
orf19.5328	-0.611
orf19.5334	-0.611
orf19.5335	-0.611
orf19.220	-0.607
orf19.5805	-0.606
orf19.2501	-0.605
orf19.395	-0.605
orf19.396	-0.605
orf19.1690	-0.601
orf19.882	-0.599
orf19.5994	-0.596
orf19.986	-0.596
orf19.3475	-0.594
orf19.4347	-0.589
orf19.2655	-0.588
orf19.2959.1	-0.588
orf19.2960	-0.588
orf19.92	-0.587
orf19.93	-0.587
orf19.5975	-0.586
orf19.791	-0.585
orf19.2661	-0.583
orf19.460	-0.578
orf19.6621	-0.578
orf19.1439	-0.575
orf19.2752	-0.575
orf19.90	-0.574
orf19.5741	-0.572
orf19.3934	-0.571
orf19.3935	-0.571
orf19.3936	-0.571
orf19.7282	-0.571
orf19.1277	-0.57
tH(GUG)3	-0.57
orf19.5348	-0.568
tK(UUU)4	-0.568
tK(UUU)5	-0.568
orf19.1760	-0.567
orf19.1961	-0.566
orf19.657	-0.566
orf19.1224	-0.565
orf19.4012	-0.564
orf19.4737	-0.564
orf19.6126	-0.564
orf19.6127	-0.564
tG(GCC)3	-0.561
orf19.5045	-0.56
orf19.5911	-0.56
orf19.5912	-0.56
orf19.4214	-0.556
orf19.4215	-0.556
orf19.7239	-0.556
orf19.7279	-0.555
orf19.7281	-0.555
orf19.4672	-0.554
orf19.3442	-0.551
orf19.5308	-0.55
orf19.6146	-0.55
orf19.4118	-0.549
orf19.2173	-0.547
orf19.3649	-0.547
orf19.3651	-0.547
orf19.3686	-0.545
orf19.6844	-0.545
orf19.4471	-0.54
orf19.4472	-0.54
orf19.4473	-0.54
orf19.1778	-0.538
orf19.1779	-0.538
orf19.2699	-0.538
orf19.2701	-0.538
orf19.6118	-0.538
orf19.6119	-0.538
orf19.1906	-0.537
orf19.1907	-0.537
orf19.2119	-0.537
orf19.6937	-0.536
orf19.4752	-0.535
orf19.2496	-0.533
orf19.3474	-0.533
orf19.1279	-0.532
orf19.1280	-0.532
orf19.1281	-0.532
orf19.1106	-0.531
orf19.4698	-0.531
orf19.5307	-0.531
orf19.53	-0.53
orf19.54	-0.53
orf19.2296	-0.529
orf19.3930	-0.529
orf19.3931	-0.529
orf19.3334	-0.528
orf19.3335	-0.528
orf19.5866	-0.528
orf19.5867	-0.528
orf19.6496	-0.525
orf19.6498	-0.525
orf19.1526	-0.523
orf19.4148	-0.523
orf19.4149.1	-0.523
orf19.815	-0.523
orf19.6983	-0.522
orf19.3794	-0.521
orf19.5200	-0.521
orf19.7497	-0.52
orf19.7498	-0.52
orf19.2822	-0.519
orf19.717	-0.519
orf19.2645	-0.517
orf19.2646	-0.517
orf19.4940	-0.517
orf19.5614	-0.516
orf19.5753	-0.516
orf19.1375	-0.515
orf19.407	-0.515
orf19.409	-0.515
orf19.4720	-0.515
orf19.4721	-0.515
orf19.2356	-0.514
orf19.4660	-0.514
orf19.5032	-0.514
orf19.1050	-0.513
orf19.1051	-0.513
orf19.1052	-0.513
orf19.3195	-0.513
orf19.2332	-0.512
orf19.2333	-0.512
orf19.3707	-0.512
orf19.4056	-0.512
orf19.4631	-0.512
orf19.1288	-0.51
orf19.4304	-0.509
orf19.4305.1	-0.509
orf19.5806	-0.509
orf19.6881	-0.508
orf19.6882	-0.508
orf19.1152	-0.507
orf19.1488	-0.504
tL(CAA)1	-0.504
orf19.1720	-0.502
orf19.1721	-0.502
orf19.723	-0.502
orf19.5844	-0.5
orf19.5845	-0.5
tC(GCA)2	-0.5
orf19.2495	-0.499
orf19.6211	-0.499
tN(GUU)1	-0.499
tN(GUU)2	-0.499
tT(AGU)1	-0.499
orf19.1662	-0.498
orf19.1663	-0.498
orf19.2652	-0.498
orf19.2653	-0.498
orf19.7077	-0.498
orf19.7078	-0.498
tV(AAC)2	-0.498
orf19.542	-0.497
orf19.6817	-0.497
orf19.1735	-0.496
orf19.1736	-0.496
orf19.1737	-0.496
orf19.242.2	-0.496
orf19.4506	-0.496
tS(GCU)2	-0.496
orf19.3984	-0.493
orf19.1896	-0.492
orf19.1847	-0.491
orf19.3732	-0.491
orf19.4409	-0.491
orf19.4410	-0.491
tS(UGA)2	-0.491
orf19.6176	-0.49
orf19.6178	-0.49
orf19.6180	-0.49
orf19.2809	-0.489
tE(UUC)6	-0.489
orf19.1944	-0.488
orf19.3668	-0.486
orf19.3448	-0.483
orf19.6310	-0.483
orf19.399	-0.482
orf19.6276	-0.482
orf19.1659	-0.481
orf19.1661	-0.481
orf19.6489	-0.481
orf19.6491	-0.481
orf19.6492	-0.481
tK(UUU)1	-0.481
orf19.4444	-0.48
orf19.1664	-0.479
orf19.1665	-0.479
orf19.7480	-0.479
orf19.7481	-0.479
orf19.7572	-0.479
orf19.1989	-0.477
orf19.7227	-0.477
orf19.7228	-0.477
orf19.6385	-0.476
orf19.2825	-0.474
orf19.3415	-0.474
orf19.6920	-0.474
orf19.7444	-0.474
orf19.7445	-0.474
orf19.3547	-0.473
orf19.3548.1	-0.473
orf19.3549	-0.473
orf19.868	-0.473
orf19.6229	-0.472
orf19.7388	-0.472
orf19.7389	-0.472
orf19.7539	-0.472
orf19.7539.1	-0.472
orf19.3149	-0.471
orf19.474	-0.47
orf19.475	-0.47
orf19.6577	-0.47
orf19.2018.1	-0.468
orf19.2019	-0.468
orf19.4887	-0.468
tK(UUU)2	-0.467
orf19.1435	-0.466
orf19.4551	-0.466
orf19.6745	-0.466
orf19.6169	-0.465
orf19.1617	-0.464
orf19.1618	-0.464
orf19.2328	-0.464
orf19.4669	-0.464
tI(UAU)1	-0.464
tS(UGA)3	-0.464
orf19.4909.1	-0.463
orf19.873.1	-0.463
orf19.874	-0.463
orf19.3133	-0.462
orf19.5389	-0.462
orf19.6804	-0.461
tY(GUA)3	-0.461
orf19.3888	-0.46
orf19.4699	-0.459
orf19.655	-0.459
orf19.6598	-0.459
orf19.6600	-0.459
tN(GUU)4	-0.459
orf19.94	-0.458
orf19.1358	-0.457
orf19.341	-0.457
orf19.6784	-0.457
orf19.6785	-0.457
orf19.6786	-0.457
orf19.3526	-0.456
orf19.2398	-0.455
orf19.4871	-0.455
orf19.6160	-0.455
orf19.1797	-0.454
orf19.5447	-0.453
orf19.5449	-0.453
orf19.4936	-0.452
orf19.2458	-0.451
orf19.5799	-0.449
orf19.5622	-0.448
orf19.7675	-0.448
orf19.7676	-0.448
orf19.4959	-0.447
orf19.1350	-0.446
orf19.1351	-0.446
orf19.5605	-0.446
orf19.5607	-0.446
orf19.6688	-0.446
orf19.7513	-0.446
orf19.7514	-0.446
orf19.1536	-0.445
orf19.1743	-0.445
orf19.6305	-0.445
orf19.6306	-0.445
orf19.7374	-0.445
orf19.1212	-0.443
orf19.4308	-0.443
orf19.6637	-0.443
orf19.6638	-0.443
orf19.1727	-0.442
orf19.5383	-0.442
tR(CCU)1	-0.442
orf19.813	-0.441
orf19.814	-0.441
orf19.411	-0.439
orf19.581	-0.439
orf19.6213	-0.439
orf19.6214	-0.439
tP(AGG)1	-0.439
orf19.4616	-0.438
orf19.5722	-0.438
orf19.5723	-0.438
orf19.7341	-0.438
tD(GUC)7	-0.438
orf19.3153	-0.437
orf19.3434	-0.437
orf19.4617	-0.437
orf19.4618	-0.437
orf19.4645	-0.437
orf19.695	-0.437
orf19.3912	-0.436
orf19.5341	-0.436
orf19.5342	-0.436
orf19.2117	-0.435
orf19.3512	-0.435
orf19.5284	-0.435
orf19.6402	-0.435
orf19.6626	-0.435
orf19.7186	-0.435
tR(ACG)2	-0.435
tS(AGA)3	-0.435
orf19.4332	-0.434
orf19.4490	-0.434
orf19.5225.2	-0.434
orf19.1356	-0.433
orf19.1830	-0.433
orf19.3048	-0.433
orf19.5017	-0.433
orf19.5019	-0.433
tT(CGU)1	-0.433
orf19.3665	-0.432
orf19.1048	-0.431
orf19.1861	-0.43
orf19.1862	-0.43
orf19.2726	-0.43
orf19.4769	-0.43
orf19.5217	-0.43
orf19.334	-0.429
orf19.4783	-0.429
orf19.4784	-0.429
orf19.7612	-0.429
orf19.7613	-0.429
orf19.4818	-0.427
orf19.6842	-0.427
orf19.6843	-0.427
orf19.5177	-0.426
orf19.5178	-0.426
orf19.7042	-0.425
orf19.7043	-0.425
orf19.3683	-0.424
orf19.3684	-0.424
orf19.3845	-0.423
orf19.3846	-0.423
orf19.4565	-0.423
orf19.4566	-0.423
orf19.5322	-0.422
orf19.5323	-0.422
orf19.6536	-0.422
RDN18	-0.422
orf19.3010.1	-0.421
orf19.4255	-0.421
orf19.1505	-0.42
orf19.1658	-0.42
orf19.1893	-0.42
orf19.4632	-0.419
orf19.7568	-0.419
orf19.6794	-0.418
orf19.6796	-0.418
orf19.4077	-0.417
orf19.842	-0.417
orf19.843	-0.417
orf19.3000	-0.416
orf19.3001	-0.416
orf19.3002	-0.416
orf19.3426	-0.416
orf19.4217	-0.416
orf19.238	-0.415
orf19.3043	-0.415
orf19.3932	-0.415
orf19.4394	-0.415
orf19.4263	-0.414
orf19.4264	-0.414
orf19.7504	-0.414
orf19.968	-0.414
orf19.1041	-0.413
orf19.1042	-0.413
orf19.1043	-0.413
orf19.1700	-0.413
orf19.1701	-0.413
orf19.3215	-0.413
orf19.3404	-0.413
orf19.3405	-0.413
orf19.3554	-0.413
orf19.4318	-0.413
orf19.5551	-0.413
orf19.6763	-0.413
tA(UGC)1	-0.413
orf19.263.1	-0.412
orf19.2665	-0.412
orf19.3521	-0.412
orf19.4125	-0.412
orf19.4127	-0.412
orf19.7547	-0.412
orf19.7548	-0.412
orf19.1635	-0.411
orf19.2444	-0.411
orf19.3340	-0.411
orf19.3893	-0.411
orf19.6873	-0.41
orf19.6873.1	-0.41
orf19.3854	-0.409
orf19.6163	-0.409
orf19.1334	-0.408
orf19.2841	-0.408
orf19.4081	-0.406
orf19.4082	-0.406
orf19.1479	-0.405
orf19.1480	-0.405
orf19.3504	-0.405
orf19.6253	-0.405
orf19.7391	-0.405
orf19.1059	-0.404
orf19.1060	-0.404
orf19.4674.1	-0.404
orf19.7024	-0.403
orf19.7025	-0.403
orf19.900	-0.403
orf19.903	-0.403
orf19.5233	-0.402
orf19.5234	-0.402
orf19.5751	-0.402
orf19.6285	-0.402
orf19.6286	-0.402
orf19.3646	-0.401
orf19.5000	-0.401
orf19.2531	-0.4
tL(UAA)2	-0.4
