# Supplementary material for: Functional divergence of a global regulatory complex governing fungal filamentation
Source: PLoS Genet. 2019 Jan 7;15(1):e1007901. doi: 10.1371/journal.pgen.1007901 (PMC6336345; doi:10.1371/journal.pgen.1007901)
Supplement: S5 Table — (XLSX) [file pgen.1007901.s016.xlsx]

## Sheet: Strains
Accession number	Strain Name	Genotype	Source
CaLC155	SC5314	Prototrophic	Jones 2004
CaLC239	SN95	arg4∆/arg4∆ his1∆/his1∆ URA3/ura3::imm434 IRO1/iro1::imm434	Noble and Johnson, 2005
CaLC1909	mfg1Δ/mfg1Δ	arg4∆/arg4∆ his1∆/his1∆ URA3/ura3::imm434 IRO1/iro1::imm434 mfg1::FRT/mfg1::FRT	Ryan 2012
CaLC1932	MFG1/MFG1-TAP-HIS	arg4∆/arg4∆ his1∆/his1∆ URA3/ura3::imm434 IRO1/iro1::imm434 MFG1/MFG1-TAP-HIS	Ryan 2012
CaLC1933	FLO8/FLO8-TAP-HIS	arg4∆/arg4∆ his1∆/his1∆ URA3/ura3::imm434 IRO1/iro1::imm434 FLO8/FLO8-TAP-HIS	This study
CaLC2275	MFG1/mfg1Δ	arg4∆/arg4∆ his1∆/his1∆ URA3/ura3::imm434 IRO1/iro1::imm434 MFG1/mfg1::FRT	This study
CaLC2284	mfg1Δ/MFG1-TAP-HIS	arg4∆/arg4∆ his1∆/his1∆ URA3/ura3::imm434 IRO1/iro1::imm434 mfg1Δ/MFG1-TAP-HIS	This study
CaLC2758	MFG1/MFG1-GFP-NAT	arg4∆/arg4∆ his1∆/his1∆ URA3/ura3::imm434 IRO1/iro1::imm434 MFG1/MFG1-GFP-NAT	This study
CaLC2885	FLO8/flo8Δ	arg4∆/arg4∆ his1∆/his1∆ URA3/ura3::imm434 IRO1/iro1::imm434 FLO8/flo8::FRT	This study
CaLC2897	flo8Δ/flo8Δ	arg4∆/arg4∆ his1∆/his1∆ URA3/ura3::imm434 IRO1/iro1::imm434 flo8::FRT/flo8::FRT	Xie 2017
CaLC2938	MSS11/mss11Δ	arg4∆/arg4∆ his1∆/his1∆ URA3/ura3::imm434 IRO1/iro1::imm434 MSS11/mss11::FRT	This study
CaLC2945	flo8Δ/flo8Δ MFG1/MFG1-TAP-HIS	arg4∆/arg4∆ his1∆/his1∆ URA3/ura3::imm434 IRO1/iro1::imm434 flo8::FRT/flo8::FRT MFG1/MFG1-TAP-HIS	This study
CaLC3092	mfg1Δ/mfg1Δ flo8Δ/flo8Δ	arg4∆/arg4∆ his1∆/his1∆ URA3/ura3::imm434 IRO1/iro1::imm434 mfg1::FRT/mfg1::FRT flo8::FRT/flo8::FRT	This study
CaLC3094	mss11Δ/mss11Δ	arg4∆/arg4∆ his1∆/his1∆ URA3/ura3::imm434 IRO1/iro1::imm434 mss11:FRT/mss11::FRT	This study
CaLC3786	tetO-HSP90/hsp90Δ HSF1-TAP/HSF1	arg4Δ/arg4Δ his1Δ/his1Δ URA3/ura3::imm434 IRO1/iro1::imm434 hsp90::FRT/TAR-FRT::tetO-HSP90 HSF1/HSF1-TAP-ARG4	Veri, 2018
CaLC3844	pkc1Δ/pkc1Δ RAS1/NAT-GFP-V13RAS1	arg4∆/arg4∆ his1∆/his1∆ URA3/ura3::imm434 IRO1/iro1::imm434 CaTAR-FRT::his1∆/his1∆ pkc1::FRT/pkc1::FRT NAT-GFP-RAS1G13V/RAS1	Xie, 2016
CaLC3861	pkc1Δ/pkc1Δ RAS1/NAT-HIS-GFP-V13RAS1	arg4∆/arg4∆ his1∆/his1∆ URA3/ura3::imm434 IRO1/iro1::imm434 CaTAR-FRT::his1∆/his1∆ pkc1::FRT/pkc1::FRT NAT-HIS-GFP-RAS1G13V/RAS1	This study
CaLC3900	HWP1p-NAT-HIS/HWP1	arg4∆/arg4∆ his1∆/his1∆ URA3/ura3::imm434 IRO1/iro1::imm434 HWP1p-NAT-HIS/HWP1	This study
CaLC4090	lrg1Δ/lrg1Δ	arg4∆/arg4∆ his1∆/his1∆ URA3/ura3::imm434 IRO1/iro1::imm434 lrg1::FRT/lrg1::FRT	Xie, 2016
CaLC4449	ENO1/ENO1-GFP	arg4∆/arg4∆ his1∆/his1∆ URA3/ura3::imm434 IRO1/iro1::imm434 ENO1/ENO1-GFP-NAT	This study
CaLC4651	mfg1∆/mfg1∆ tetO-SUR7/SUR7	arg4∆/arg4∆ his1∆/his1∆ URA3/ura3∆::imm434 IRO1/iro1∆::imm434 mfg1::FRT/mfg1::FRT tetO-SUR7/SUR7	This study
CaLC4653	mfg1∆/mfg1∆ tetO-ROB1/ROB1	arg4∆/arg4∆ his1∆/his1∆ URA3/ura3∆::imm434 IRO1/iro1∆::imm434 mfg1::FRT/mfg1::FRT tetO-ROB1/ROB1	This study
CaLC4701	mfg1∆/mfg1∆ tetO-HSP21/HSP21	arg4∆/arg4∆ his1∆/his1∆ URA3/ura3∆::imm434 IRO1/iro1∆::imm434 mfg1::FRT/mfg1::FRT tetO-HSP21/HSP21	This study
CaLC4765	mfg1∆/mfg1∆ cup9∆/cup9∆	arg4∆/arg4∆ his1∆/his1∆ URA3/ura3∆::imm434 IRO1/iro1∆::imm434 mfg1∆::FRT/mfg1∆::FRTcup9::FRT/cup9::FRT	This study
CaLC4809	tetO-MSS11/MSS11	arg4∆/arg4∆ his1∆/his1∆ URA3/ura3∆::imm434 IRO1/iro1∆::imm434 tetO-MSS11/MSS11	This study
CaLC4832	tetO-FLO8/FLO8	arg4∆/arg4∆ his1∆/his1∆ URA3/ura3∆::imm434 IRO1/iro1∆::imm434 tetO-FLO8/FLO8	This study
CaLC4920	mfg1Δ/mfg1Δ HWP1p-NAT-HIS	arg4∆/arg4∆his1∆/his1∆ URA3/ura3::imm434 IRO1/iro1::imm434 mfg1::FRT/mfg1::FRT HWP1p-NAT-HIS/HWP1	This study
CaLC4934	tetO-FLO8/FLO8 mfg1∆/mfg1∆	arg4∆/arg4∆ his1∆/his1∆ URA3/ura3∆::imm434 IRO1/iro1∆::imm434 mfg1::FRT/mfg1::FRT tetO-FLO8/FLO8	This study
CaLC4943	mfg1Δ/mfg1Δ HWP1p-NAT-HIS Evo#A1	arg4∆/arg4∆his1∆/his1∆ URA3/ura3::imm434 IRO1/iro1::imm434 mfg1::FRT/mfg1::FRT HWP1p-NAT-HIS/HWP1 + chr. VI trisomy	This study
CaLC4972	mfg1Δ/mfg1Δ HWP1p-NAT-HIS Evo#A2	arg4∆/arg4∆his1∆/his1∆ URA3/ura3::imm434 IRO1/iro1::imm434 mfg1::FRT/mfg1::FRT HWP1p-NAT-HIS/HWP1 + chr. VI trisomy	This study
CaLC4973	mfg1Δ/mfg1Δ HWP1p-NAT-HIS Evo#A3	arg4∆/arg4∆his1∆/his1∆ URA3/ura3::imm434 IRO1/iro1::imm434 mfg1::FRT/mfg1::FRT HWP1p-NAT-HIS/HWP1 CAC1/CAC2G386A + chr. VI trisomy	This study
CaLC5043	mfg1Δ/mfg1Δ flo8Δ/flo8Δ mss11Δ/mss11Δ	arg4∆/arg4∆ his1∆/his1∆ URA3/ura3::imm434 IRO1/iro1::imm434 mfg1::FRT/mfg1::FRT flo8::FRT/flo8::FRT mss11::FRT/mss11::FRT	This study
CaLC5048	mfg1Δ/mfg1Δ flo8Δ/flo8Δ mss11Δ/mss11Δ HWP1p-NAT-HIS	arg4∆/arg4∆ his1∆/his1∆ URA3/ura3::imm434 IRO1/iro1::imm434 mfg1::FRT/mfg1::FRT flo8::FRT/flo8::FRT mss11::FRT/mss11::FRT HWP1p-NAT-HIS/HWP1	This study
CaLC5056	tetO-MFG1/MFG1	arg4∆/arg4∆ his1∆/his1∆ URA3/ura3∆::imm434 IRO1/iro1∆::imm434 tetO-MFG1/MFG1	This study
CaLC5075	mss11Δ/mss11Δ	arg4∆/arg4∆ his1∆/his1∆ URA3/ura3::imm434 IRO1/iro1::imm434 mss11:FRT/mss11::FRT	This study
CaLC5131	mfg1Δ/mfg1Δ flo8::CdARG4/FLO8 HWP1p-NAT-HIS/HWP1	arg4∆/arg4∆ his1∆/his1∆ URA3/ura3::imm434 IRO1/iro1::imm434 mfg1::FRT/mfg1::FRT flo8::CdARG4/FLO8 HWP1p-NAT-HIS/HWP1	This study
CaLC5133	Evo #A2 FLO8/FLO8/flo8::CdARG4	arg4∆/arg4∆ his1∆/his1∆ URA3/ura3::imm434 IRO1/iro1::imm434 mfg1::FRT/mfg1::FRT HWP1p-NAT-HIS/HWP1 +chr. VI trisomy FLO8/FLO8/flo8::CdARG4	This study
CaLC5143	tetO-MSS11/MSS11 mfg1∆/mfg1∆	arg4∆/arg4∆ his1∆/his1∆ URA3/ura3∆::imm434 IRO1/iro1∆::imm434 mfg1::FRT/mfg1::FRT tetO-MSS11/MSS11	This study
CaLC5154	tetO-TPK2/TPK2	arg4∆/arg4∆ his1∆/his1∆ URA3/ura3∆::imm434 IRO1/iro1∆::imm434 tetO-TPK2/TPK2	This study
CaLC5173	mfg1Δ/mfg1Δ HWP1p-NAT-HIS ARG+	arg4∆/arg4::CdARG4 ∆his1∆/his1∆ URA3/ura3::imm434 IRO1/iro1::imm434 mfg1::FRT/mfg1::FRT HWP1p-NAT-HIS/HWP1	This study
CaLC5175	Evo #A2 ARG+	arg4∆/arg4::CdARG4 ∆his1∆/his1∆ URA3/ura3::imm434 IRO1/iro1::imm434 mfg1::FRT/mfg1::FRT HWP1p-NAT-HIS/HWP1 + chr. VI trisomy	This study
CaLC5185	mfg1Δ/mfg1Δ flo8Δ/flo8Δ his1::FLO8/his1::FLO8	arg4∆/arg4∆ his1::FLO8/his1::FLO8 URA3/ura3::imm434 IRO1/iro1::imm434 mfg1::FRT/mfg1::FRT flo8::FRT/flo8::FRT	This study
CaLC5198	mfg1Δ/mfg1Δ flo8Δ/flo8Δ his1::FLO8/his1::FLO8 HWP1p-NAT-HIS	arg4∆/arg4∆ his1::FLO8/his1::FLO8 URA3/ura3::imm434 IRO1/iro1::imm434 mfg1::FRT/mfg1::FRT flo8::FRT/flo8::FRT HWP1p-NAT-HIS/HWP1	This study
CaLC5201	tetO-TPK2/TPK2 flo8Δ/flo8Δ	arg4∆/arg4∆ his1∆/his1∆ URA3/ura3∆::imm434 IRO1/iro1∆::imm434 flo8::FRT/flo8::FRT tetO-TPK2/TPK2	This study
CaLC5237	mfg1Δ/mfg1Δ flo8Δ/flo8Δ his1::FLO8/his1::FLO8 HWP1p-NAT-HIS Evo#C4	arg4∆/arg4∆ his1::FLO8/his1::FLO8 URA3/ura3::imm434 IRO1/iro1::imm434 mfg1::FRT/mfg1::FRT flo8::FRT/flo8::FRT HWP1p-NAT-HIS/HWP1	This study
CaLC5238	mfg1Δ/mfg1Δ flo8Δ/flo8Δ his1::FLO8/his1::FLO8 HWP1p-NAT-HIS Evo#C1-1	arg4∆/arg4∆ his1::FLO8/his1::FLO8 URA3/ura3::imm434 IRO1/iro1::imm434 mfg1::FRT/mfg1::FRT flo8::FRT/flo8::FRT HWP1p-NAT-HIS/HWP1 TRP2/TRP2C950A PGA57/PGA57G571T HOT1/HOT1C-802A + chr. 5 (right) trisomy + chr.7 (left) trisomy	This study
CaLC5239	mfg1Δ/mfg1Δ flo8Δ/flo8Δ his1::FLO8/his1::FLO8 HWP1p-NAT-HIS Evo#C1-2	arg4∆/arg4∆ his1::FLO8/his1::FLO8 URA3/ura3::imm434 IRO1/iro1::imm434 mfg1::FRT/mfg1::FRT flo8::FRT/flo8::FRT HWP1p-NAT-HIS/HWP1 orf19.7088/orf19.7088G682T + chr. 1 (right) trisomy	This study
CaLC5242	mfg1Δ/mfg1Δ flo8Δ/flo8Δ his1::FLO8/his1::FLO8 HWP1p-NAT-HIS Evo#C3	arg4∆/arg4∆ his1::FLO8/his1::FLO8 URA3/ura3::imm434 IRO1/iro1::imm434 mfg1::FRT/mfg1::FRT flo8::FRT/flo8::FRT HWP1p-NAT-HIS/HWP1 YAK1/YAK1C267A	This study
CaLC5243	mfg1Δ/mfg1Δ flo8Δ/flo8Δ his1::FLO8/his1::FLO8 HWP1p-NAT-HIS Evo#C2	arg4∆/arg4∆ his1::FLO8/his1::FLO8 URA3/ura3::imm434 IRO1/iro1::imm434 mfg1::FRT/mfg1::FRT flo8::FRT/flo8::FRT HWP1p-NAT-HIS/HWP1	This study
CaLC5253	flo8Δ/FLO8-TAP-HIS	arg4∆/arg4∆ his1∆/his1∆ URA3/ura3::imm434 IRO1/iro1::imm434 flo8Δ/FLO8-TAP-HIS	This study
CaLC5266	tetO-TPK2/TPK2 mfg1Δ/mfg1Δ	arg4∆/arg4∆his1∆/his1∆ URA3/ura3::imm434 IRO1/iro1::imm434 mfg1::FRT/mfg1::FRT tetO-TPK2/TPK2	This study
CaLC5317	flo8Δ/flo8Δ::FLO8	arg4∆/arg4∆ his1∆/his1∆ URA3/ura3::imm434 IRO1/iro1::imm434 flo8::FRT/flo8::FLO8	This study
CaLC5347	flo8Δ/flo8Δ HWP1p-NAT-HIS	arg4∆/arg4∆ his1∆/his1∆ URA3/ura3::imm434 IRO1/iro1::imm434 flo8::FRT/flo8::FRT HWP1p-NAT-HIS/HWP1	This study
CaLC5358	lrg1Δ/lrg1Δ mfg1Δ/mfg1Δ	arg4∆/arg4∆ his1∆/his1∆ URA3/ura3::imm434 IRO1/iro1::imm434 mfg1::FRT/mfg1::FRT lrg1::FRT/lrg1::FRT	This study
CaLC5360	lrg1Δ/lrg1Δ flo8Δ/flo8Δ	arg4∆/arg4∆ his1∆/his1∆ URA3/ura3::imm434 IRO1/iro1::imm434 flo8::FRT/flo8::FRT lrg1::FRT/lrg1::FRT	This study
CaLC5369	nrg1Δ/nrg1Δ	arg4∆/arg4∆ his1∆/his1∆ URA3/ura3::imm434 IRO1/iro1::imm434 nrg1::NAT/nrg1::NAT	This study
CaLC5380	mfg1∆/mfg1∆ tetO-IHD1/tetO-IHD1	arg4∆/arg4∆ his1∆/his1∆ URA3/ura3∆::imm434 IRO1/iro1∆::imm434 mfg1::FRT/mfg1::FRT tetO-IHD1/tetO-IHD1	This study
CaLC5383	tetO-TEC1/tetO-TEC1	arg4∆/arg4∆ his1∆/his1∆ URA3/ura3::imm434 IRO1/iro1::imm434 tetO-TEC1/tetO-TEC1	This study
CaLC5385	tetO-TEC1/tetO-TEC1 mfg1Δ/mfg1Δ	arg4∆/arg4∆ his1∆/his1∆ URA3/ura3::imm434 IRO1/iro1::imm434 tetO-TEC1/tetO-TEC1 mfg1::FRT/mfg1::FRT	This study
CaLC5387	tetO-TEC1/tetO-TEC1 flo8Δ/flo8Δ	arg4∆/arg4∆ his1∆/his1∆ URA3/ura3::imm434 IRO1/iro1::imm434 tetO-TEC1/tetO-TEC1 flo8::FRT/flo8::FRT	This study
CaLC5389	nrg1Δ/nrg1Δ mfg1Δ/mfg1Δ	arg4∆/arg4∆ his1∆/his1∆ URA3/ura3::imm434 IRO1/iro1::imm434 mfg1::FRT/mfg1::FRT nrg1::NAT/nrg1::NAT	This study
CaLC5390	nrg1Δ/nrg1Δ flo8Δ/flo8Δ	arg4∆/arg4∆ his1∆/his1∆ URA3/ura3::imm434 IRO1/iro1::imm434 flo8::FRT/flo8::FRT nrg1::NAT/nrg1::NAT	This study
CaLC5450	mfg1Δ/mfg1Δ FLO8/FLO8-TAP-HIS	arg4∆/arg4∆ his1∆/his1∆ URA3/ura3::imm434 IRO1/iro1::imm434 mfg1::FRT/mfg1::FRT FLO8/FLO8-TAP-HIS	This study
CaLC5654	FLO8/FLO8-GFP	arg4∆/arg4∆ his1∆/his1∆ URA3/ura3::imm434 IRO1/iro1::imm434 FLO8/FLO8-GFP-NAT	This study
CaLC5665	mfg1Δ/MFG1-GFP-NAT	arg4∆/arg4∆ his1∆/his1∆ URA3/ura3::imm434 IRO1/iro1::imm434 mfg1::FRT/MFG1-GFP-NAT	This study
ScLC4771	Haploid Σ1278b mfg1∆	MATa can1∆::STE2pr-SpHIS5; lyp∆::STE3pr-LEU2; his3::hisG leu2∆0 ura3∆0 mfg1∆::KanMX	Ryan, 2012
ScLC4773	Diploid Σ1278b flo8∆/flo8∆	MATa/α can1∆::STE2pr-SpHIS5/ can1∆::STE2pr-SpHIS5; lyp∆::STE3pr-LEU2/ lyp∆::STE3pr-LEU2; his3::hisG/his3::hisG leu2∆0 / leu2∆0 ura3∆0 / ura3∆0 flo8∆::KanMX/ flo8∆::KanMX	Ryan, 2012
ScLC4774	Diploid Σ1278b mfg1∆/mfg1∆	MATa/α can1∆::STE2pr-SpHIS5/ can1∆::STE2pr-SpHIS5; lyp∆::STE3pr-LEU2/ lyp∆::STE3pr-LEU2; his3::hisG/his3::hisG leu2∆0 / leu2∆0 ura3∆0 / ura3∆0 mfg1∆::KanMX/ mfg1∆::KanMX [pLC155]	Ryan 2012
ScLC4775	Haploid Σ1278b	MATa can1∆::STE2pr-SpHIS5; lyp∆::STE3pr-LEU2; his3::hisG leu2∆0 ura3∆0	Ryan, 2012
ScLC4777	Diploid Σ1278b	MATa/α can1∆::STE2pr-SpHIS5/ can1∆::STE2pr-SpHIS5; lyp∆::STE3pr-LEU2/ lyp∆::STE3pr-LEU2; his3::hisG/his3::hisG leu2∆0 / leu2∆0 ura3∆0 / ura3∆0	Ryan 2012
ScLC4979	Diploid Σ1278b mfg1∆/mfg1∆ + ADH1p-CaMFG1	MATa/α can1∆::STE2pr-SpHIS5/ can1∆::STE2pr-SpHIS5; lyp∆::STE3pr-LEU2/ lyp∆::STE3pr-LEU2; his3::hisG/his3::hisG leu2∆0 / leu2∆0 ura3∆0 / ura3∆0 mfg1∆::KanMX/ mfg1∆::KanMX [pLC984]	This study
ScLC4981	Diploid Σ1278b flo8∆/flo8∆ +empty vector	MATa/α can1∆::STE2pr-SpHIS5/ can1∆::STE2pr-SpHIS5; lyp∆::STE3pr-LEU2/ lyp∆::STE3pr-LEU2; his3::hisG/his3::hisG leu2∆0 / leu2∆0 ura3∆0 / ura3∆0 flo8∆::KanMX/ flo8∆::KanMX [pLC155]	This study
ScLC4985	Diploid Σ1278b mfg1∆/mfg1∆ +empty vector	MATa/α can1∆::STE2pr-SpHIS5/ can1∆::STE2pr-SpHIS5; lyp∆::STE3pr-LEU2/ lyp∆::STE3pr-LEU2; his3::hisG/his3::hisG leu2∆0 / leu2∆0 ura3∆0 / ura3∆0 mfg1∆::KanMX/ mfg1∆::KanMX [pLC155]	This study
ScLC4987	Diploid Σ1278b + empty vector	MATa/α can1∆::STE2pr-SpHIS5/ can1∆::STE2pr-SpHIS5; lyp∆::STE3pr-LEU2/ lyp∆::STE3pr-LEU2; his3::hisG/his3::hisG leu2∆0 / leu2∆0 ura3∆0 / ura3∆0 [pLC155]	This study
ScLC5020	Diploid Σ1278b flo81∆flo8/∆ + ADH1p-CaFLO8	MATa/α can1∆::STE2pr-SpHIS5/ can1∆::STE2pr-SpHIS5; lyp∆::STE3pr-LEU2/ lyp∆::STE3pr-LEU2; his3::hisG/his3::hisG leu2∆0 / leu2∆0 ura3∆0 / ura3∆0 flo8∆::KanMX/ flo8∆::KanMX [ADH1p-CaFLO8]	This study
ScLC5024	Haploid Σ1278b mfg1∆ + empty vector	MATa can1∆::STE2pr-SpHIS5; lyp∆::STE3pr-LEU2; his3::hisG leu2∆0 ura3∆0 mfg1∆::KanMX [pLC155]	This study
ScLC5026	Haploid Σ1278b + empty vector	MATa can1∆::STE2pr-SpHIS5; lyp∆::STE3pr-LEU2; his3::hisG leu2∆0 ura3∆0 [pLC155]	This study
ScLC5030	Haploid Σ1278b mfg1∆ + ADHp-CaMFG1	MATa can1∆::STE2pr-SpHIS5; lyp∆::STE3pr-LEU2; his3::hisG leu2∆0 ura3∆0 mfg1∆::KanMX [pLC984]	This study
ScLC5247	Haploid Σ1278b flo8∆	MATa can1∆::STE2pr-SpHIS5; lyp∆::STE3pr-LEU2; his3::hisG leu2∆0 ura3∆0 flo8∆::KanMX	This study
ScLC5249	Haploid Σ1278b flo8∆ + empty vector	MATa can1∆::STE2pr-SpHIS5; lyp∆::STE3pr-LEU2; his3::hisG leu2∆0 ura3∆0 mfg1∆::KanMX [pLC155]	This study
ScLC5251	Haploid Σ1278b flo8∆ + ADH1p-CaFLO8	MATa can1∆::STE2pr-SpHIS5; lyp∆::STE3pr-LEU2; his3::hisG leu2∆0 ura3∆0 flo8∆::KanMX [pLC987]	This study
