# Supplementary material for: Functional divergence of a global regulatory complex governing fungal filamentation
Source: PLoS Genet. 2019 Jan 7;15(1):e1007901. doi: 10.1371/journal.pgen.1007901 (PMC6336345; doi:10.1371/journal.pgen.1007901)
Supplement: S6 Table — (XLSX) [file pgen.1007901.s017.xlsx]

## Sheet: Plasmid table
Plasmid	Description	Source
pLC45	pSN69 (for gene disruption with CdARG4)	Noble and Johnson, 2005
pLC49	p863 (for gene disruption with FLP-NAT)	Shen, 2005
pLC155	S. cerevisiae expression vector (p426ADH)	Mumberg, 1995
pLC389	GFP-NAT	Gerami-Nejad, 2001
pLC572	pFA-TAP-HIS1	Lavoie, 2008
pLC575	pFA-HA-HIS1	Lavoie, 2008
pLC605	tetO promoter replacement (CaTAR-FLP-NAT-tetO)	Veri, 2018
pLC963	pV1393-1 (CaCas9/sgRNA entry expression vector, contains NatR gene, targeting NEUT5L)	Veri, 2018
pLC984	pLC155+CaMFG1	This study
pLC987	pLC155+CaFLO8	This study
pLC1008	pLC963+MSS11 sgRNA	This study
pLC1030	pLC963+HIS1p sgRNA	This study
pLC1056	pLC49+FLO8 down homology	This study
pLC1066	pLC1056+ FLO8 ORF and upstream homology	This study
pLC1077	pLC963+IHD1p sgRNA	This study
pLC1075	pLC963+NRG1 sgRNA	This study
pLC1073	pLC963+LRG1 sgRNA	This study
pLC1078	pLC963+TEC1p sgRNA	This study
