# Supplementary material for: Functional divergence of a global regulatory complex governing fungal filamentation
Source: PLoS Genet. 2019 Jan 7;15(1):e1007901. doi: 10.1371/journal.pgen.1007901 (PMC6336345; doi:10.1371/journal.pgen.1007901)
Supplement: S7 Table — (XLSX) [file pgen.1007901.s018.xlsx]

## Sheet: Oligo table
Accession number	Name	Sequence (5'-3')
oLC237	CaHIS1-294-F	CAATTTGGGGACAGAAGAGG
oLC238	CaHIS1+1190-R	GAATTGGATAGATTATTTGGG
oLC242	CaHIS1+793-F	CATCCATGGTTAATAGAAAGG
oLC274	pJK863down-F	CTGTCAAGGAGGGTATTCTGG
oLC275	pJK863up-R	AAAGTCAAAGTTCCAAGGGG
oLC300	Tetp-F-NotI	ATAAGAATGCGGCCGCGTTTGGTTCAGCACCTTGTCG
oLC301	Tetp-R-SacII	GGCACCGCGGCGACTATTTATATTTGTATGTGTGTAGG
oLC534	CaTAR-797-R	GATGGAGATAGTTTACGG
oLC599	CaENO1+1558-R	GTAAATAGACGTTAGCATCG
oLC600	GFP+344-R	CCTTCAAACTTGACTTCAGC
oLC601	NAT-F	CAGCACCTCTTTCTCTGG
oLC829	TPK2+202-F	GCAGCCCAAACTGGACAAAATAC
oLC883	Cyc1 p426GPD	GCGTGAATGTAAGCGTGAC
oLC921	CaFLO8-689-F	GCAGCAAACTGACATTAAAGG
oLC1004	HISG-F	GGCGGAACCCTGTGATGGAG
oLC1456	CaIHD1+364-F	GCTACTAATGGTAACGATGG
oLC1457	CaIHD1+614-R	GCAGCATTAGTAGCGTCAGA
oLC1634	CaHIS1+206-R	CCTTCTCCAACGAAAACTGG
oLC1645	CaHIS+421-F	ACAAACCTACTAATATCAGAT
oLC1645	HIS-F	ACAAACCTACTAATATCAGAT
oLC1868	ScURA3-F	ATGTCGAAAGCTACATATAAGG
oLC1869	ScURA3+599R	ATAATCAACCAATCGTAACC
oLC1891	CaMFG1-pLC605-F	ATCAAACATTTGAAATCATACATACATTCAACTCGAGACTGGTGGTGATTAAATTAAATTAAATTAAATTGGAAACAGCTATGACCATG
oLC1892	CaMFG1-pLC49-R	GTCTTCTGTCTACATCTATATAATGTACATAAATAATGATAAATTTAATACTACCCCCACCCCAATGGTTGTAAAACGACGGCCAG
oLC1894	CaMFG1+2468-R	GCAAGTCGTGTACTTGTTTAG
oLC1901	CaMFG1-pLC49-F	TAAACCTCAACATCAACATCAACATCAAACATTTGAAATCATACATACATTCAACTCGAGACTGGTGGTGGGAAACAGCTATGACCATG
oLC1902	CaMFG1-125-F	CCATATTAAACTGTTTTAGAC
oLC1920	CaMFG1+1295-F	CCACATCAGTTTGAATTAAC
oLC1921	CaMFG1+1576-R	GCACCGAAATATTAGATTGA
oLC1953	CaMFG1-TAP-HIS1-F	AAATGCTGAAGAACCTAAAAGAAAGAGAAAACAAAGTGTGAATATGTCAAATGAGAATAAAAGAAGAAAGGGTCGACGGATCCCCGGGTT
oLC1954	CaMFG1-TAP-HIS1-R	GTCTTCTGTCTACATCTATATAATGTACATAAATAATGATAAATTTAATACTACCCCCACCCCAATGGTTTCGATGAATTCGAGCTCGTT
oLC1955	CaMFG1+2171-F	GGAGGTATTGCTAATGGAAG
oLC1956	CaFLO8-TAP-HIS1-F	TGCTGGCGGTACCGATGATGATAATTTCATGGGAATGAATTGGGCTGCAGATCCAATTGAAAATGGCGATGGTCGACGGATCCCCGGGTT
oLC1957	CaFLO8-TAP-HIS1-R	GTGGGGTGGAACCAAACAAGTGTACCTTACTTGACCAAAAAAATTAATACAAAAAAATTCAAAAACTCCTTCGATGAATTCGAGCTCGTT
oLC1958	CaFLO8+2285-F	CCAGGAGGTGATATTACTGG
oLC1959	CaFLO8+2499-R	GGAACAAATAGAAACCAGTACC
oLC2029	CaHA-R	GGCGAGGTATTGGATAGTTC
oLC2635	CaBRG1 +462F	CCACAATCAGTTTCTGCTTCTAC
oLC2636	CaBRG1 +727R	GACCTTGATGTGTTACAGATGG
oLC2637	CaROB1 +1346F	TGCTGCTTTGATAGCTTCTGG
oLC2638	CaROB1 +1567R	GGAGGGCAATTCCAGATAATTC
oLC2639	CaMFG1-GFP-F	AAGAACCTAAAAGAAAGAGAAAACAAAGTGTGAATATGTCAAATGAGAATAAAAGAAGAAAGGGTGGTGGTTCTAAAGGTGAAGAATTAT
oLC2640	GFP-CaMFG1-R	CTTCTGTCTTCTGTCTTCTGTCTACATCTATATAATGTACATAAATAATGATAAATTTAATACTACCGTAAAACGACGGCCAGTGAATTC
oLC2641	CaMFG1+2060-F	GTAACAACAATAGTAATAGC
oLC2642	CaMFG1+2470-R	GCAAGTCGTGTACTTGTTTAG
oLC2818	CaFLO8-KO-pLC49-F	TAAACAAGTACTACCAGAAAATGAACCGATATCAACAACAACAGCAACTCCATCATCATCCAATACTATGGGAAACAGCTATGACCATG
oLC2819	CaFLO8-KO-pLC49-R	GGGTGGAACCAAACAAGTGTACCTTACTTGACCAAAAAAATTAATACAAAAAAATTCAAAAACTCCTCTAGTAAAACGACGGCCAG
oLC2820	CaFLO8-383-F	CAACGGCTAGATCACACTGG
oLC2821	CaFLO8+2946-R	CGGACCAGACATGTCATATATG
oLC2881	CaMSS11-pLC49-F	GAAACAAGTTGTAAGGGAACTTATTAAACAATTTTAATTAATTTTCTAATTTTGAATACCACATGAGATGGGAAACAGCTATGACCATG
oLC2882	CaMSS11-pLC49-R	GTAGTAATAGTAGTAGTAATAGTAGTAGTAGTAGTAGTAGTAGTAGTAGTAGTAGTAGTAGTTAATATTAGTAAAACGACGGCCAG
oLC2883	CaMSS11 -270F	CACACATACACACACGACTC
oLC2884	CaMSS11 +77R	GATTGTTTATCTGATACCGGC
oLC2885	CaMSS11 +2233R	CACACGCATAGACACACTC
oLC3669	CaCUP9-pLC49-F	TTATATTTTACTATAAGTCCTATCTGCAATTATTCTACCCCATACTACACATATATATACATTGACTATGGGAAACAGCTATGACCATG
oLC3670	CaCUP9-pLC49-R	AACGAATTAAACAAAAAAAAAGTACCCAAAATCTTTGTAAAACAACCTTCTCTTCTCTTAATCTTCCCTAGTAAAACGACGGCCAG
oLC3847	CaNAT-HIS-F	TACTGCTTTATACGATGGTACTGCTTCCGATGGTGAACAAGCTTTGTATATGTCTATGCCATGTCCATAAGGCGCGCCATTATAAGTAAA
oLC3848	HIS-CaNAT-R	TAAAAAAACTATACAAATGACAAGTTCTTGAAAACAAGAATCTTTTTATTGTCAGTACTGACTCGAGTTATCGATGAATTCGAGCTCGTT
oLC3849	CaNAT+187-F	GATGAATCCGATGATGAATC
oLC3850	CaNAT+753-R	CGCATGATATTACTTTCTGC
oLC3851	CaHWP1-70-F	AACTTGTTTTCTCAACAATATCAAACACAACAGGAATCTCCTATAGTCACTCGCTTTTAGTTTCGTCAATATGTCTACTACTTTGGATGA
oLC3852	CaHWP1+1975-R	GAAAAACAATCAAAATTAGAAAAAAAAGAAATCCCAAAAAAAGAACAAAACTTAGTATCAGTTATTAGAATCGATGAATTCGAGCTCGTT
oLC3854	CaNAT+206-R	GATTCATCATCGGATTCATC
oLC3855	CaHWP1A+2289-R	CAGGATAATGAACTATGTCC
oLC3875	pJK863up-F	CCCCTTGGAACTTTGACTTT
oLC3876	pJK863down-R	CCAGAATACCCTCCTTGACAG
oLC3887	CaHWP1-229-F	CTCTTTGTATCACCTGTATC
oLC3980	CaLRG1+651-F	GAACCAATAATATCGTCACC
oLC3981	CaLRG1+1147-R	CTTGTTCATTAGTGATTTCG
oLC4106	CaNRG1+232-F	CAGCAACATCTCCTTATAAC
oLC4107	CaNRG1+425-R	GATAAGGAGGAGCAGCATAC
oLC4424	CaYKE2-492-F	AAAGAAGGAAGAAGAAGGGG
oLC4609	SNR52-F	GAAACTTCGGCCCAATAGGATTGG
oLC4635	CaSUR7-pLC605-F	TTATTCTTTGAATTACTTTCCAACTTACTTCATTCCCAATTGATTAAAGTTATAAAGAATTAAACGAAACGGAAACAGCTATGACCATG
oLC4636	CaSUR7-pLC605-R	CTGTGAATATCAATAAAAGAACGGTCCCTGCCAAAAAGAAAAGATTGAAAAATGTAAACACAACCTTCATCGACTATTTATATTTGTATG
oLC4637	CaSUR7+115-R	TGAAGTATCAGCTTCGAGCC
oLC4638	CaSUR7-405-F	GTACTTGGTTGGTTGGTTGG
oLC4639	CaHSP21-pLC605-F	ACATCTTTTTTGACTACATTCTAATAAAACAACAACTAATATATTATTCAATTAAATATCGCTGCTAAAAGGAAACAGCTATGACCATG
oLC4640	CaHSP21-pLC605-R	CAGTGGCATATTTTCTAGGTCTACCGAAGAAATCATCAAAATCAGGATCAAAAAAACCGAACCAAGACATCGACTATTTATATTTGTATG
oLC4641	CaHSP21+481-R	GCTCACCAATTTCTGCACTG
oLC4642	CaHSP21-166-F	ATCCATTCACATTCCCTCCC
oLC4643	CaROB1-pLC605-F	CACGAGAAGTCTAAAACTAAAAAAAAAATATAAAGAACGATTCTGAACTATTAGAACATTCAGGAACACCGGAAACAGCTATGACCATG
oLC4644	CaROB1-pLC605-R	GTAACAATCATATAAATACATACGAAGTACTTCTTCTTTGCTTAATTTTTTTAGTTGAACTTGGTGTCATCGACTATTTATATTTGTATG
oLC4645	CaROB1-357-F	GCTGAGTGATGAAACAACTCC
oLC4646	CaROB1+452-R	AATGAATTCGCCAACGAGGC
oLC4647	CaORF19.2296-pLC605-F	ATAAAAAATAAAAAAAACATTACAATCAATTCATTATCTTGTACTGTCTGAATCAATTGACTAGTTAATTGGAAACAGCTATGACCATG
oLC4648	CaORF19.2296-pLC605-R	ATTCGGTGTCCTTCTTGTCAGACTTGAAGGCATTTTTAACCTTAGTGAAAAATTTACCGTCGGAACTCATCGACTATTTATATTTGTATG
oLC4649	CaORF19.2296-245-F	TCAATCCATCCCCATCATCC
oLC4650	CaORF19.2296+399-R	AGCATACGTAGATGGCGATG
oLC4651	CaORF19.3475-pLC605-F	TTTATTTCATTTATTCACTCACTCACTCATTCATTCACATCTTAATAATATATATATATACTATTCAAATGGAAACAGCTATGACCATG
oLC4652	CaORF19.3475-pLC605-R	TTTTCAAAGATTCTTTGGAGTCGGAAGTAAAAATTTTAGAAACTCTCTTAACTCTGTCTTTAATAGCCATCGACTATTTATATTTGTATG
oLC4653	CaORF19.3475-681-F	AATGCATATGTATGGGCGGC
oLC4654	CaORF19.3475+194-R	GCAGTAGCATCTTTGGTAGC
oLC4714	tetOp+488F	TCGTTTCTGATGGGCTTTTC
oLC4817	CaCUP9-235-F	CCCTTTCTTTGAGAAACTCC
oLC4818	CaCUP9+1291-R	CCTGTTAGATGTACTTCGAC
oLC4831	CaHSP21+36-F	GATTTCTTCGGTAGACCTAG
oLC4832	CaHSP21+280-R	TGTCGGATTCTTCAGTAGTC
oLC4837	CaORF19.2296+6000F	TCTAGCCCATCCTCGATATC
oLC4838	CaORF19.2296+6281R	TTGTGTGTATTAGGTGGGTC
oLC4839	CaSUR7+352F	CATTCAGTGGATTGGCTTTC
oLC4840	CaSUR7+579R	TAAACAAGCAAATGCAGCCC
oLC4843	CaORF19.3475+167-F	AGGTGAAGCTACCAAAGATG
oLC4844	CaORF19.3475+423-R	GCACCTTCAGTTTCAGTTTC
oLC4960	CaFLO8+1-BamHI-F	CGCGGATCCATGGTTCCCAACACAACTAA
oLC4961	CaFLO8+2379-SmaI-R	TCCCCCGGGCTAATCGCCATTTTCAATTG
oLC4962	CaMSS11+1-BamHI-F	CGCGGATCCATGTCTAAACCACCACCTCA
oLC4963	CaMSS11+1917-SmaI-R	TCCCCCGGGTTATTCATAACCTGGACCTG
oLC4964	CaMFG1+1-BamHI-F	CGCGGATCCATGAATGGAAATAATAATAC
oLC4965	CaMFG1+2277-SmaI-R	TCCCCCGGGTTACTTTCTTCTTTTATTCT
oLC4967	CaFLO8+322-R	GTTGTTGTTGTTGCTGCTGC
oLC4968	CaMFG1+460-R	CTGCAGAAGAAGTAGGTTGC
oLC4969	CaMSS11+282-R	TGACCATAATAACCCCCACC
oLC4970	CaMFG1-pLC605-R	GTTGTTGTTGTTGTTGTTGAGGTGGGCCGTGTGATTGCTGGAGATTTCCAGTATTATTATTTCCATTCATCGACTATTTATATTTGTATG
oLC4971	CaFLO8-pLC605-F	TCATAAACAAGTACTACCAGAAAATGAACCGACATCAACAACAACAGCAACTCCATCATCATCCAATACTGGAAACAGCTATGACCATG
oLC4972	CaFLO8-pLC605-R	GAAATTGATGTTTGACCAAAAAATCCAAAATCAACGAGTTTAAAACCTGTTTAGTTGTGTTGGGAACCATCGACTATTTATATTTGTATG
oLC4973	CaMSS11-pLC605-F	ATGGAAACAAGTTGTAAGGGAACTTATTAAACAATTTTAATTAATTTTCTAATTTTGAATACCACATGAGGGAAACAGCTATGACCATG
oLC4974	CaMSS11-pLC605-R	TATCTGATACCGGCAGTGATAATGAATTATTAGCATTCTTCAGTTGATGTTGAGGTGGTGGTTTAGACATCGACTATTTATATTTGTATG
oLC4975	CaMSS11-222-F	CTCTTTCTCTCTCTCTCAAC
oLC4976	CaFLO8-372-F	TCACACTGGCTATCTTACCC
oLC4990	CaORF19.6586-pLC605-F	TAACTTTACTTTACTTTATTCACACATTGACTCCACTACTACTACTACTACTATCACCACTTCTGCAATTGGAAACAGCTATGACCATG
oLC4991	CaORF19.6586-pLC605-R	ATTTGGATCTAACTTTGCTGGCTAATATATAAGTTTGAGCAAAAGACATTTGAGGTTGCAGCAGCGACATCGACTATTTATATTTGTATG
oLC4992	CaORF19.6586-210-F	CTCTTACTAATGGTGTTGCC
oLC4993	CaORF19.6586+222-R	AGAACTCTTCTGGGTGTTGG
oLC4995	CaORF19.1152-pLC605-F	TTTTTAACCCCCCCTTCCCACTTTTTCTTTTTTTTTCTACTTTTTGAGGTTAACTTATTATTAATTAAAAGGAAACAGCTATGACCATG
oLC4996	CaORF19.1152-pLC605-R	AAATAGATAATAATAAGGTAATTATGGTAACTGCCTTGTAAGTTCTTAACTCTTCAATTGAATATGCCATCGACTATTTATATTTGTATG
oLC4997	CaORF19.1152-299-F	ACTCCAATACCACATGACCC
oLC4998	CaORF19.1152+426	GGGAACATGAATCAAGAACC
oLC5040	CaMSS11+537-F	GCTCGTCAACAACAAGTTGG
oLC5170	CaFLO8+122-R	GGAATAGAAGGCAAGTTGGG
oLC5310	CaORF19.1152+84-F	ATATTCCGGAGTTCCAGAAG
oLC5318	CaMFG1+335-R	TGTCCAGGATTAGGACTTCC
oLC5321	CaFLO8+186-F	CAAGTCAGATATGGAGACGG
oLC5322	CaFLO8+811-R	TAGTTTTGGGTTGCTGCTGC
oLC5325	CaMSS11+1249-R	TTTTCTCGAGGACTTCTGTG
oLC5384	CaFLO8+2006-F	CAACTCAAGCCACTGCTATG
oLC5506	CaFLO8+417-R	TGCATACCACTAGCAACACC
oLC5509	CaMSS11p_sgRNA_top	ATTTGAAACTGCCAGTTATTAATAAG
oLC5510	CaMSS11p_sgRNA_bot	AAAACTTATTAATAACTGGCAGTTTC
oLC5548	CdARG4-754-R	GGTGGAGGTCGAACAAAACT
oLC5549	CdARG4+2084-F	ACCTCCAATGATGATACTGG
oLC5567	CaORF19.6586+450-F	GGAACAAGATGAATTAGCTGCC
oLC5568	CaORF19.6586+657-R	GGAATAGTAGCTTCTATGGC
oLC5616	CaFLO8-pLC45 Fusion primer 2	CTCCATCATCATCCAATACTCCAGTGTGATGGATATCTGC
oLC5617	CaFLO8-pLC45 Fusion primer 3	GCAGATATCCATCACACTGGAGTATTGGATGATGATGGAG
oLC5618	CaFLO8-pLC45 Fusion primer 4	CGTTACTAGTGGATCCGAGCTAGGAGTTTTTGAATTTTTTT
oLC5619	CaFLO8-pLC45 Fusion primer 5	AAAAAAATTCAAAAACTCCTAGCTCGGATCCACTAGTAACG
oLC5678	CaHIS1p_sgRNA_top	ATTTGAAGTAAAAGAAGAAGTTGTGG
oLC5679	CaHIS1p_sgRNA_bot	AAAACCACAACTTCTTCTTTTACTTC
oLC5696	CaTPK2-pLC605-F	TCACATCACCAAGCTGCATCAACTGAATCAATCCAATTCGGACAGTAATTCCTTAAACTCAAACACATCAGGAAACAGCTATGACCATG
oLC5697	CaTPK2-pLC605-R	GCTGCGGTTGTTGAAATTGTTGCTGATATTGCTGATGCTGAAGCTGCTGTTGTTGTTGATGATTGTCCATCGACTATTTATATTTGTATG
oLC5699	CaTPK2+274	AGAACGTTCAGGCAACAACG
oLC5708	CaFLO8-1121-F	CATGCGTGAGTGTGTGTATC
oLC5710	CaFLO8+3502-R	ACATGTTTTCACCCTCTTGG
oLC5733	CaFLO8-689-R	CCTTTAATGTCAGTTTGCTGC
oLC5735	CaFLO8+3213-F	TGGTAATGACCAAGCATACC
oLC5752	CaHIS1_FLO8_repair_R	CAGATTGAGTCAAATTGAAGTAGATCTATAAGTATATATGTATAATATTTATGAGAAACTATCACTTCTTACATGTTTTCACCCTCTTGG
oLC5753	CaARG4-pLC45-F	ATTTTATCTTTGAAAAATTTTTCTTCCTTTTCTTCTTCTGTTCTTTACATAACAGCTATCAAGAATAATCCCAGTGTGATGGATATCTGC
oLC5754	CaARG4-pLC45-R	TACAAGGTATCTCTGTGTTAATTGATTATATTTTATGTAAGTTAAACAATACTGTGATTATTATATGACAGCTCGGATCCACTAGTAACG
oLC5755	CaARG4-154-F	TTTGTCATTAACCGCGCTGG
oLC5756	CaARG4+1775-R	AAATGAAGAGGTAGTCTCCG
oLC5759	CaHIS1_FLO8_repair_F	TGAGAATTGACTCATTTTGATTATTACGCAACCATTGAAATTTTTTATTTTTTTTTGGTGAAGATTTTTCCATGCGTGAGTGTGTGTATC
oLC5927	CdARG4+48-F	GCCACTGATCCATTAATGG
oLC5928	CdARG4+627-R	ACCAGCTAAAGCACCAGATC
oLC596	CaENO1-GFP-F	GAGAATCGAAGAAGAATTAGGTTCTGAAGCTATCTACGCTGGTAAAGATTTCCAAAAGGCTTCTCAATTGGGTGGTGGTTCTAAAGGTGAAGAATTAT
oLC597	GFP-CaENO1-R	CAGCTCAGTGATTAAGAGTAAAGATGGGTAAAAAATTATCATTTAATTAGTTCATATATTCAAGATGTTCCGTAAAACGACGGCCAGTGAATTC
oLC5974	CaCAS9-pLC963-F	CGCTATATCCTTCTTGGTCG
oLC5976	CaCAS9-pLC963-R	GTCCCAAAACCTTCTCAAGC
oLC5978	pLC963-SNR52-F	GACTGTCAAGGAGGGTATTC
oLC5979	pLC963-SNR52-N-F	CCGCAAGTGATTAGACTTAG
oLC598	CaENO1+1129-F	CACAGATCCGGTGAAACCG
oLC5980	pLC963-SNR52-F	GACTGTCAAGGAGGGTATTC
oLC5981	pLC963-sgRNA-N-R	GGTGGCGGCAAAACTAATTC
oLC6371	CaFLO8+3892-R	CATCACGGAAGATTGGTTGG
oLC6472	CaPMA1+720-F	TGGTGACTCTACTTTCGTCG
oLC6473	CaPMA1+869-R	AACAAGCAACCCAAACGACC
oLC6476	CaRIP1+393-F	TTCTCTCTTCATTTGCCGCC
oLC6477	CaRIP1+536-R	TTCGTCAGCAGTTCTGTGTC
oLC6633	CaLRG1_sgRNA_top	ATTTGAATGGATTGAATTTTCGTCTG
oLC6634	CaLRG1_sgRNA_bot	AAAACAGACGAAAATTCAATCCATTC
oLC6637	CaNRG1_sgRNA_top	ATTTGGATGTAGGAGTAATTAGCCCG
oLC6638	CaNRG1_sgRNA_bot	AAAACGGGCTAATTACTCCTACATCC
oLC6643	CaTEC1-pLC605-R	GCTTCTTGCCTTTCTTTTGTCCATCGGCATTTCTCACGGGAGTAGCACTAGGAGTAGCTTGCGACATCATCGACTATTTATATTTGTATG
oLC6644	CaTEC1-297-F	TTCCCACTCCAATCTAGCTG
oLC6645	CaTEC1+139-R	TGGAAGATTCGTGTACCTGG
oLC6647	CaIHD1-pLC605-R	AAATTTGGTCAGCTCTTTTTGCGGCAAGAGCAATTTGTAAAAGTGCAAAGAATAATGGAGTTGGTCTCATCGACTATTTATATTTGTATG
oLC6648	CaIHD1-324-F	AGAAGGATTTTCAGTCACCG
oLC6649	CaIHD1+222-R	TGGAACAATCACACAGAGCC
oLC6663	CaNRG1-pLC49-F	CATCGTTATCCTGTTTCTCATCTCAAAATTTTTCCCTGCTAGTTTCATTAAGAATCAAACAATCATTATGGGAAACAGCTATGACCATG
oLC6664	CaNRG1-pLC49-R	AAAAAACTAAACCCAAGCAATTAACCATCCAAATTTAACCCGTTTTATAATACAATTTTGACCACATCTAGTAAAACGACGGCCAG
oLC6665	CaLRG1-pLC49-F	TGATTTTGTTTATTATTTGTTTTACTGGGTTTTGTTTTGTGATTTTGATTTTTGACAGTTTAATAACATGGGAAACAGCTATGACCATG
oLC6666	CaLRG1-pLC49-R	TACATATAAAAGAAAAGAATACGGGGGAAAAAAAAGGAATGATTGGCAATTCTTTATTAATTTCTGTTTAGTAAAACGACGGCCAG
oLC6669	CaNRG1-109-F	CTTCCAGAATCTGAAACAGG
oLC6670	CaNRG1+1071-R	GGCAGTACTATATTTGGAGG
oLC6671	CaLRG1-191-F	AATCAAGTAGGAGACTTGCC
oLC6672	CaLRG1+4866-R	CACCCACCAGACATATCTTC
oLC6689	CaTEC1p_sgRNA_top	ATTTGAAAAAAAGCGGTAAACTTAAG
oLC6690	CaTEC1p_sgRNA_bot	AAAACTTAAGTTTACCGCTTTTTTTC
oLC6691	CaIHD1p_sgRNA_top	ATTTGTTTACTTAATAGAGAAGTCAG
oLC6692	CaIHD1p_sgRNA_bot	AAAACTGACTTCTCTATTAAGTAAAC
oLC6693	CaIHD1-502-F	ACTTGACAAAATTCCAGCGC
oLC6718	CaTEC1+697-F	GAACAAGAAAGCAAGTGTCC
oLC6719	CaTEC1+890-R	TTCATCGAGTCACTAAACCC
oLC6732	CaTEC1-pLC605-F	CTATTTCTAACTAACTATCACTGTTAATTACACCCTTTATCGAACTTATCACGTGGTTGCTGTCAATTCCGGAAACAGCTATGACCATG
oLC6733	CaIHD1-pLC605-F	GTGAACCTGGAATTTGAAATTTGTTAAGAAAAAATAATAATAGGAATAATAAATTGAGTCGTTCTTATGCGGAAACAGCTATGACCATG
oLC6736	CaPGA26+78-F	ACTCACGTAACTGCTACTGG
oLC6737	CaPGA26+255-R	GACTTCGGTAGTTTCGTAGG
oLC6738	CaOrf19.3897+273-F	GTCACTATCACAGCTTTGCG
oLC6739	CaOrf19.3897+483-R	TATTGTGGTGGTGGAACGTC
oLC7026	CaFLO8-pLC389-F	ACCGATGATGATAATTTCATGGGAATGAATTGGGCTGCAGATCCAATTGAAAATGGCGATGGTGGTGGTTCTAAAGGTGAAGAATTAT
oLC7027	CaFLO8-pLC389-R	ACCAAACAAGTGTACCTTACTTGACCAAAAAAATTAATACAAAAAAATTCAAAAACTCCTGTAAAACGACGGCCAGTGAATTC
oLC7187	CaMFG1+2694-R	TGTTGGACGAATTGCTTCTG
oLC7329	CaMFG1-sgRNA-term-F	TAATACTACCCCCACCCCAAGTTTTAGAGCTAGAAATAGCAAG
oLC7330	CaMFG1-sgRNA-term-R	TTGGGGTGGGGGTAGTATTACAAATTAAAAATAGTTTACGCAAGTC
oLC7051	CaBRG1-640-F	TTGGGATTCTCTCCCATCTG
oLC7054	CaBRG1-401-R	GCTGCAAATGTTAAACGGGT
oLC7371	CaTEC1-700-R	GCCCATTAATTCCCATTTTC
oLC7372	CaTEC1-948-F	CTATTCTAACCACCCTCTGC
